# Supplementary material for: Managing incursions of Vespa velutina nigrithorax in the UK: an emerging threat to apiculture
Source: Sci Rep. 2020 Nov 11;10:19553. doi: 10.1038/s41598-020-76690-2 (PMC7658989; doi:10.1038/s41598-020-76690-2)
Supplement: Supplementary file 1 — Supplementary Information 1. [file 41598_2020_76690_MOESM1_ESM.xlsx]

## Sheet: Title page
Managing incursions of Vespa velutina nigrithorax in the UK: an emerging threat to apiculture
Eleanor P. Jones, Chris Conyers, Victoria Tomkies, Nigel Semmence, David Fouracre, Maureen Wakefield and Kirsty Stainton

## Sheet: Sheet1
Allele frequencies calculated for France and Asia (from Arca et al 2015) and for all UK locations (this study)
Alleles found in the UK are highlighted in yellow
Locus	Allele#	Size	France	Asia	Christchurch	Drayton	Hampshire	Fowey	Alderney	Tetbury	Woolacombe	Uk odds	Overall	Private?
--------	-------	----	------	------	------	------	------	------	------	------	------	------	-------	--------
LIST2018	1	109	0.48	0.3182	0.6508	0.2442	0.4703	0.4185	0.2041	0.701	0.6609	0.6667	0.4891
LIST2018	2	117	0.1467	0	0.3492	0.7558	0	0.2826	0.4898	0	0.3391	0	0.2239
LIST2018	3	121	0	0.0758	0	0	0	0	0	0	0	0	0.0036	Asia
LIST2018	4	123	0	0.1364	0	0	0	0	0	0	0	0	0.0065	Asia
LIST2018	5	127	0	0.0455	0	0	0	0	0	0	0	0	0.0022	Asia
LIST2018	6	129	0	0.0606	0	0	0	0	0	0	0	0	0.0029	Asia
LIST2018	7	134	0.3533	0.1212	0	0	0.5297	0.2989	0.3061	0.299	0	0.3333	0.258
LIST2018	8	136	0.0067	0.0606	0	0	0	0	0	0	0	0	0.0036
LIST2018	9	140	0	0.0606	0	0	0	0	0	0	0	0	0.0029	Asia
LIST2018	10	142	0.0133	0.0152	0	0	0	0	0	0	0	0	0.0022
LIST2018	11	145	0	0.0455	0	0	0	0	0	0	0	0	0.0022	Asia
LIST2018	12	149	0	0.0455	0	0	0	0	0	0	0	0	0.0022	Asia
LIST2018	13	157	0	0.0152	0	0	0	0	0	0	0	0	0.0007	Asia
LIST2018	#	samples:	75	33	63	43	101	92	49	102	87	9	690
Locus	Allele#	Size	France	Asia	Christchurch	Drayton	Hampshire	Fowey	Alderney	Tetbury	Woolacombe	Uk odds	Overall	Private?
--------	-------	----	------	------	------	------	------	------	------	------	------	------	-------	--------
VMA6	1	238	0.0432	0.0294	0	0	0	0	0	0	0	0	0.0064
VMA6	2	240	0.4753	0.5294	0.75	0.7262	0.5777	0.7128	1	0.5637	0.4477	0.2778	0.6171
VMA6	3	242	0.4815	0.4412	0.25	0.2738	0.4223	0.2872	0	0.4363	0.5523	0.7222	0.3764
VMA6	#	samples:	81	34	64	42	103	94	49	102	86	9	700
Locus	Allele#	Size	France	Asia	Christchurch	Drayton	Hampshire	Fowey	Alderney	Tetbury	Woolacombe	Uk odds	Overall	Private?
--------	-------	----	------	------	------	------	------	------	------	------	------	------	-------	--------
D3-15	1	153	0	0.0125	0	0	0	0	0	0	0	0	0.0013	Asia
D3-15	2	154	0.216	0.0625	0	0	0	0	0	0	0	0	0.0303
D3-15	3	156	0.0062	0.2313	0.5081	0	0.432	0	0.57	0	0.6337	0.4444	0.2588
D3-15	4	160	0.0617	0.1437	0	0	0	0	0	0	0	0	0.0222
D3-15	5	162	0.3827	0.2313	0.4919	0.5119	0.5534	0.4176	0	1	0.2616	0.5	0.4636
D3-15	6	164	0	0.0688	0	0	0	0	0	0	0	0	0.0074	Asia
D3-15	7	166	0.3333	0.0312	0	0.4881	0.0146	0.5824	0.43	0	0.1047	0.0556	0.1927
D3-15	8	168	0	0.1375	0	0	0	0	0	0	0	0	0.0148	Asia
D3-15	9	170	0	0.075	0	0	0	0	0	0	0	0	0.0081	Asia
D3-15	10	176	0	0.0063	0	0	0	0	0	0	0	0	0.0007	Asia
D3-15	#	samples:	81	80	62	42	103	91	50	102	86	9	742
Locus	Allele#	Size	France	Asia	Christchurch	Drayton	Hampshire	Fowey	Alderney	Tetbury	Woolacombe	Uk odds	Overall	Private?
--------	-------	----	------	------	------	------	------	------	------	------	------	------	-------	--------
L1-36	1	98	0.006	0.2069	0	0	0	0	0	0	0	0	0.0244
L1-36	2	100	0.6988	0.2299	1	1	0.6422	1	1	0.549	0.5632	0.7778	0.7094
L1-36	3	102	0	0.092	0	0	0	0	0	0	0	0	0.0106	Asia
L1-36	4	104	0	0.0862	0	0	0	0	0	0	0	0	0.0099	Asia
L1-36	5	106	0	0.092	0	0	0	0	0	0	0	0	0.0106	Asia
L1-36	6	108	0	0.0115	0	0	0	0	0	0	0	0	0.0013	Asia
L1-36	7	110	0.2952	0.1264	0	0	0.3578	0	0	0.451	0.4368	0.2222	0.216
L1-36	8	112	0	0.0805	0	0	0	0	0	0	0	0	0.0092	Asia
L1-36	9	114	0	0.0402	0	0	0	0	0	0	0	0	0.0046	Asia
L1-36	10	116	0	0.0172	0	0	0	0	0	0	0	0	0.002	Asia
L1-36	11	118	0	0.0172	0	0	0	0	0	0	0	0	0.002	Asia
L1-36	#	samples:	83	87	64	43	102	94	50	102	87	9	757
Locus	Allele#	Size	France	Asia	Christchurch	Drayton	Hampshire	Fowey	Alderney	Tetbury	Woolacombe	Uk odds	Overall	Private?
--------	-------	----	------	------	------	------	------	------	------	------	------	------	-------	--------
R4-33	1	198	0	0.0128	0	0	0	0	0	0	0	0	0.0014	Asia
R4-33	2	200	0	0.0897	0	0	0	0	0	0	0	0	0.0095	Asia
R4-33	3	202	0	0.0385	0	0	0	0	0	0	0	0	0.0041	Asia
R4-33	4	204	0.5743	0.1346	0.7339	0.7442	0.7476	0.6809	0.2143	0.7178	0.7442	0.7222	0.5946
R4-33	5	206	0	0.1026	0	0	0	0	0	0	0	0	0.0109	Asia
R4-33	6	208	0.4257	0.1538	0.2661	0.2558	0.2524	0.3191	0.7857	0.2822	0.2558	0.2778	0.3299
R4-33	7	210	0	0.0769	0	0	0	0	0	0	0	0	0.0082	Asia
R4-33	8	212	0	0.1282	0	0	0	0	0	0	0	0	0.0136	Asia
R4-33	9	214	0	0.0641	0	0	0	0	0	0	0	0	0.0068	Asia
R4-33	10	216	0	0.0705	0	0	0	0	0	0	0	0	0.0075	Asia
R4-33	11	218	0	0.0256	0	0	0	0	0	0	0	0	0.0027	Asia
R4-33	12	220	0	0.0449	0	0	0	0	0	0	0	0	0.0048	Asia
R4-33	13	222	0	0.0256	0	0	0	0	0	0	0	0	0.0027	Asia
R4-33	14	224	0	0.0321	0	0	0	0	0	0	0	0	0.0034	Asia
R4-33	#	samples:	74	78	62	43	103	94	49	101	86	9	735
Locus	Allele#	Size	France	Asia	Christchurch	Drayton	Hampshire	Fowey	Alderney	Tetbury	Woolacombe	Uk odds	Overall	Private?
--------	-------	----	------	------	------	------	------	------	------	------	------	------	-------	--------
R1-75	1	140	0.3675	0.5174	0	0.5	0	0	0	0	0.3605	0.1667	0.1809
R1-75	2	142	0	0.1105	0	0	0	0	0	0	0	0	0.0126	Asia
R1-75	3	148	0.1807	0.2674	0.2422	0	0.2941	0.2819	0.4898	0.7178	0	0.1667	0.2866
R1-75	4	150	0	0.0291	0	0	0	0	0	0	0	0	0.0033	Asia
R1-75	5	152	0.4518	0.0756	0.7578	0.5	0.7059	0.7181	0.5102	0.2822	0.6395	0.6667	0.5166
R1-75	#	samples:	83	86	64	43	102	94	49	101	86	9	752
Locus	Allele#	Size	France	Asia	Christchurch	Drayton	Hampshire	Fowey	Alderney	Tetbury	Woolacombe	Uk odds	Overall	Private?
--------	-------	----	------	------	------	------	------	------	------	------	------	------	-------	--------
R4-26	1	227	0	0.1118	0	0	0	0	0	0	0	0	0.0115	Asia
R4-26	2	238	0.0061	0	0	0	0	0	0	0	0	0	0.0007	france
R4-26	3	240	0.0061	0	0	0	0	0	0	0	0	0	0.0007	france
R4-26	4	242	0	0.0066	0	0	0	0	0	0	0	0	0.0007	Asia
R4-26	5	244	0	0.0066	0	0	0	0	0	0	0	0	0.0007	Asia
R4-26	6	246	0.2073	0.2171	0	0	0	0	0	0	0	0	0.0453
R4-26	7	248	0.5854	0.1645	0.6641	0.5	0.7404	1	1	1	0.5523	0.7778	0.7097
R4-26	8	250	0.1951	0.2829	0.3359	0.5	0.2596	0	0	0	0.4477	0.2222	0.2091
R4-26	9	252	0	0.1579	0	0	0	0	0	0	0	0	0.0162	Asia
R4-26	10	254	0	0.0329	0	0	0	0	0	0	0	0	0.0034	Asia
R4-26	11	270	0	0.0197	0	0	0	0	0	0	0	0	0.002	Asia
R4-26	#	samples:	82	76	64	42	104	94	48	99	86	9	739
Locus	Allele#	Size	France	Asia	Christchurch	Drayton	Hampshire	Fowey	Alderney	Tetbury	Woolacombe	Uk odds	Overall	Private?
--------	-------	----	------	------	------	------	------	------	------	------	------	------	-------	--------
R4-100	1	153	0	0.0179	0	0	0	0	0	0	0	0	0.002	Asia
R4-100	2	155	0	0.0774	0	0	0	0	0	0	0	0	0.0087	Asia
R4-100	3	157	0	0.0119	0	0	0	0	0	0	0	0	0.0013	Asia
R4-100	4	159	0	0.0179	0	0	0	0	0	0	0	0	0.002	Asia
R4-100	5	161	0	0.2857	0	0	0	0	0	0	0	0	0.0323	Asia
R4-100	6	163	0	0.0774	0	0	0	0	0	0	0	0	0.0087	Asia
R4-100	7	165	0	0.0417	0	0	0	0	0	0	0	0	0.0047	Asia
R4-100	8	167	0	0.0774	0	0	0	0	0	0	0	0	0.0087	Asia
R4-100	9	169	0	0.0179	0	0	0	0	0	0	0	0	0.002	Asia
R4-100	10	171	0	0.0893	0	0	0	0	0	0	0	0	0.0101	Asia
R4-100	11	173	0.0061	0.0952	0	0	0	0	0	0	0	0	0.0114
R4-100	12	175	0.4268	0.0238	1	1	0.7376	0.7228	0.79	1	0.7235	0.8333	0.7052
R4-100	13	177	0.1585	0.0714	0	0	0.0099	0	0	0	0	0	0.0269
R4-100	14	179	0.3659	0.0179	0	0	0.2525	0.2772	0.21	0	0.2765	0.1667	0.1622
R4-100	15	181	0.0427	0.0238	0	0	0	0	0	0	0	0	0.0074
R4-100	16	183	0	0.0238	0	0	0	0	0	0	0	0	0.0027	Asia
R4-100	17	193	0	0.0298	0	0	0	0	0	0	0	0	0.0034	Asia
R4-100	#	samples:	82	84	64	41	101	92	50	101	85	9	743
Locus	Allele#	Size	France	Asia	Christchurch	Drayton	Hampshire	Fowey	Alderney	Tetbury	Woolacombe	Uk odds	Overall	Private?
--------	-------	----	------	------	------	------	------	------	------	------	------	------	-------	--------
R1-80	1	96	0	0.0575	0	0	0	0	0	0	0	0	0.0066	Asia
R1-80	2	98	0	0.0057	0	0	0	0	0	0	0	0	0.0007	Asia
R1-80	3	100	0	0.046	0	0	0	0	0	0	0	0	0.0053	Asia
R1-80	4	102	0	0.046	0	0	0	0	0	0	0	0	0.0053	Asia
R1-80	5	104	0	0.046	0	0	0	0	0	0	0	0	0.0053	Asia
R1-80	6	106	0	0.0517	0	0	0	0	0	0	0	0	0.006	Asia
R1-80	7	108	0.3415	0.069	0.2656	0	0.5577	0	0.21	0.2475	0.1919	0.2222	0.2308
R1-80	8	110	0.6585	0.1724	0.7344	1	0.4423	1	0.79	0.7525	0.8081	0.7778	0.6817
R1-80	9	116	0	0.0057	0	0	0	0	0	0	0	0	0.0007	Asia
R1-80	10	120	0	0.1322	0	0	0	0	0	0	0	0	0.0153	Asia
R1-80	11	130	0	0.046	0	0	0	0	0	0	0	0	0.0053	Asia
R1-80	12	132	0	0.0057	0	0	0	0	0	0	0	0	0.0007	Asia
R1-80	13	134	0	0.023	0	0	0	0	0	0	0	0	0.0027	Asia
R1-80	14	136	0	0.0517	0	0	0	0	0	0	0	0	0.006	Asia
R1-80	15	138	0	0.0172	0	0	0	0	0	0	0	0	0.002	Asia
R1-80	16	140	0	0.0575	0	0	0	0	0	0	0	0	0.0066	Asia
R1-80	17	142	0	0.0057	0	0	0	0	0	0	0	0	0.0007	Asia
R1-80	18	146	0	0.0057	0	0	0	0	0	0	0	0	0.0007	Asia
R1-80	19	150	0	0.0287	0	0	0	0	0	0	0	0	0.0033	Asia
R1-80	20	152	0	0.0115	0	0	0	0	0	0	0	0	0.0013	Asia
R1-80	21	154	0	0.0287	0	0	0	0	0	0	0	0	0.0033	Asia
R1-80	22	156	0	0.0172	0	0	0	0	0	0	0	0	0.002	Asia
R1-80	23	160	0	0.0287	0	0	0	0	0	0	0	0	0.0033	Asia
R1-80	24	164	0	0.0115	0	0	0	0	0	0	0	0	0.0013	Asia
R1-80	25	170	0	0.0287	0	0	0	0	0	0	0	0	0.0033	Asia
R1-80	#	samples:	82	87	64	43	104	93	50	101	86	9	754
Locus	Allele#	Size	France	Asia	Christchurch	Drayton	Hampshire	Fowey	Alderney	Tetbury	Woolacombe	Uk odds	Overall	Private?
--------	-------	----	------	------	------	------	------	------	------	------	------	------	-------	--------
LIST2020	1	179	0	0.0597	0	0	0	0	0	0	0	0	0.0054	Asia
LIST2020	2	183	0.0244	0.1045	0	0	0	0	0	0	0	0	0.0122
LIST2020	3	185	0.0854	0.097	0	0	0	0	0	0	0	0	0.0184
LIST2020	4	187	0.5976	0.1418	0.2578	0.7262	1	1	0.36	0.7745	0.6897	0.7778	0.6782
LIST2020	5	189	0	0.0299	0	0	0	0	0	0	0	0	0.0027	Asia
LIST2020	6	191	0.0183	0.1791	0	0	0	0	0	0	0	0	0.0184
LIST2020	7	193	0.2683	0.1045	0.7422	0.2738	0	0	0.64	0.2255	0.3103	0.2222	0.2381
LIST2020	8	195	0	0.0522	0	0	0	0	0	0	0	0	0.0048	Asia
LIST2020	9	197	0.0061	0.0522	0	0	0	0	0	0	0	0	0.0054
LIST2020	10	201	0	0.1269	0	0	0	0	0	0	0	0	0.0116	Asia
LIST2020	11	211	0	0.0224	0	0	0	0	0	0	0	0	0.002	Asia
LIST2020	12	213	0	0.0299	0	0	0	0	0	0	0	0	0.0027	Asia
LIST2020	#	samples:	82	67	64	42	104	93	50	102	87	9	735
Locus	Allele#	Size	France	Asia	Christchurch	Drayton	Hampshire	Fowey	Alderney	Tetbury	Woolacombe	Uk odds	Overall	Private?
--------	-------	----	------	------	------	------	------	------	------	------	------	------	-------	--------
R1-169	1	146	0	0.0523	0	0	0	0	0	0	0	0	0.0061	Asia
R1-169	2	148	0	0.1279	0	0	0	0	0	0	0	0	0.0148	Asia
R1-169	3	150	0	0.0349	0	0	0	0	0	0	0	0	0.004	Asia
R1-169	4	154	0	0.1453	0	0	0	0	0	0	0	0	0.0168	Asia
R1-169	5	156	0.7566	0.4186	0	0.725	0.6538	1	0.58	1	0.4483	0.6111	0.6408
R1-169	6	158	0	0.1221	0	0	0	0	0	0	0	0	0.0142	Asia
R1-169	7	160	0	0.0407	0	0	0	0	0	0	0	0	0.0047	Asia
R1-169	8	162	0.2434	0.0581	1	0.275	0.3462	0	0.42	0	0.5517	0.3889	0.2985
R1-169	#	samples:	76	86	64	40	104	93	50	97	87	9	742
Locus	Allele#	Size	France	Asia	Christchurch	Drayton	Hampshire	Fowey	Alderney	Tetbury	Woolacombe	Uk odds	Overall	Private?
--------	-------	----	------	------	------	------	------	------	------	------	------	------	-------	--------
VMA8	1	231	0	0.0429	0	0	0	0	0	0	0	0	0.0022	Asia
VMA8	2	241	0	0.0286	0	0	0	0	0	0	0	0	0.0014	Asia
VMA8	3	243	0	0.0714	0	0	0	0	0	0	0	0	0.0036	Asia
VMA8	4	245	0	0.0571	0	0	0	0	0	0	0	0	0.0087
VMA8	5	247	0.0192	0.0714	0	0	0	0	0	0	0	0	0.0058
VMA8	6	248	0.1859	0	0.4922	0	0.3267	0.2473	0	0	0.25	0.1111	0.1854
VMA8	7	254	0	0.0714	0	0	0	0	0	0	0	0	0.0036	Asia
VMA8	8	256	0	0.1286	0	0	0	0	0	0	0	0	0.0065	Asia
VMA8	9	258	0	0.1143	0	0	0	0	0	0	0	0	0.0058	Asia
VMA8	10	260	0	0.0143	0	0	0	0	0	0	0	0	0.0007	Asia
VMA8	11	262	0.0256	0.1286	0	0	0	0	0	0	0	0	0.0094
VMA8	12	264	0.1154	0.1143	0.5078	1	0.6733	0.7527	1	1	0.75	0.8889	0.6854
VMA8	13	266	0.6474	0.0429	0	0	0	0	0	0	0	0	0.075
VMA8	14	269	0.0064	0.0714	0	0	0	0	0	0	0	0	0.0043
VMA8	15	271	0	0.0143	0	0	0	0	0	0	0	0	0.0007	Asia
VMA8	16	273	0	0.0286	0	0	0	0	0	0	0	0	0.0014	Asia
VMA8	#	samples:	78	35	64	41	101	93	49	101	86	9	693
Locus	Allele#	Size	France	Asia	Christchurch	Drayton	Hampshire	Fowey	Alderney	Tetbury	Woolacombe	Uk odds	Overall	Private?
--------	-------	----	------	------	------	------	------	------	------	------	------	------	-------	--------
LIST2015	1	165	0.006	0	0	0	0	0	0	0	0	0	0.0007	france
LIST2015	2	174	0.3554	0.0765	0.7344	0.2619	0.2745	0.4202	0.2041	0.455	1	0.5556	0.4212
LIST2015	3	176	0.3434	0.2588	0.2656	0.5	0.1569	0.2819	0.3878	0	0	0.3333	0.2223
LIST2015	4	178	0.012	0.1941	0	0	0	0	0	0	0	0	0.0234
LIST2015	5	180	0	0.0706	0	0	0	0	0	0	0	0	0.008	Asia
LIST2015	6	182	0.259	0.0882	0	0.2381	0.5686	0.2979	0.4082	0.545	0	0.1111	0.2864
LIST2015	7	184	0.006	0.0647	0	0	0	0	0	0	0	0	0.008
LIST2015	8	186	0	0.1529	0	0	0	0	0	0	0	0	0.0174	Asia
LIST2015	9	188	0.012	0.0235	0	0	0	0	0	0	0	0	0.004
LIST2015	10	190	0	0.0118	0	0	0	0	0	0	0	0	0.0013	Asia
LIST2015	11	192	0	0.0059	0	0	0	0	0	0	0	0	0.0007	Asia
LIST2015	12	194	0.006	0.0118	0	0	0	0	0	0	0	0	0.002
LIST2015	13	196	0	0.0412	0	0	0	0	0	0	0	0	0.0047	Asia
LIST2015	#	samples:	83	85	64	42	102	94	49	100	85	9	749
Locus	Allele#	Size	France	Asia	Christchurch	Drayton	Hampshire	Fowey	Alderney	Tetbury	Woolacombe	Uk odds	Overall	Private?
--------	-------	----	------	------	------	------	------	------	------	------	------	------	-------	--------
R4-114	1	118	0.0122	0.1279	0	0	0	0	0	0	0	0	0.0165
R4-114	2	122	0	0.0116	0	0	0	0	0	0	0	0	0.0014	Asia
R4-114	3	124	0	0.0349	0	0	0	0	0	0	0	0	0.0041	Asia
R4-114	4	126	0.0305	0.1628	0	0	0	0	0	0	0	0	0.0227
R4-114	5	128	0.4573	0.1744	0.2656	0.5	0.1616	0	0.4896	0	0.5476	0.3125	0.2569
R4-114	6	130	0	0.2733	0	0	0	0	0	0	0	0	0.0324	Asia
R4-114	7	132	0	0.1163	0	0	0	0	0	0	0	0	0.0138	Asia
R4-114	8	134	0.2195	0.0465	0.7344	0.3333	0	0	0	0	0.1131	0.125	0.1302
R4-114	9	138	0.2805	0.0116	0	0.1667	0.8384	1	0.5104	1	0.3393	0.5625	0.5172
R4-114	10	142	0	0.0349	0	0	0	0	0	0	0	0	0.0041	Asia
R4-114	11	148	0	0.0058	0	0	0	0	0	0	0	0	0.0007	Asia
R4-114	#	samples:	82	86	64	36	99	85	48	98	84	8	726
Locus	Allele#	Size	France	Asia	Christchurch	Drayton	Hampshire	Fowey	Alderney	Tetbury	Woolacombe	Uk odds	Overall	Private?
--------	-------	----	------	------	------	------	------	------	------	------	------	------	-------	--------
D2-185	1	206	0.5875	0.0872	0.5078	1	0.976	0.6755	0.65	0.799	1	0.5556	0.7029
D2-185	2	208	0	0.1453	0	0	0	0	0	0	0	0	0.0166	Asia
D2-185	3	210	0	0.2384	0	0	0	0	0	0	0	0	0.0272	Asia
D2-185	4	212	0.4062	0.2674	0.4922	0	0.024	0.3245	0.35	0.201	0	0.4444	0.2228
D2-185	5	214	0.0063	0.1105	0	0	0	0	0	0	0	0	0.0133
D2-185	6	216	0	0.093	0	0	0	0	0	0	0	0	0.0106	Asia
D2-185	7	220	0	0.0291	0	0	0	0	0	0	0	0	0.0033	Asia
D2-185	8	222	0	0.0233	0	0	0	0	0	0	0	0	0.0027	Asia
D2-185	9	226	0	0.0058	0	0	0	0	0	0	0	0	0.0007	Asia
D2-185	#	samples:	80	86	64	43	104	94	50	102	86	9	754
														3
