# Supplementary material for: Managing incursions of Vespa velutina nigrithorax in the UK: an emerging threat to apiculture
Source: Sci Rep. 2020 Nov 11;10:19553. doi: 10.1038/s41598-020-76690-2 (PMC7658989; doi:10.1038/s41598-020-76690-2)
Supplement: Supplementary file 2 — Supplementary Information 2. [file 41598_2020_76690_MOESM2_ESM.xlsx]

## Sheet: Title page
Managing incursions of Vespa velutina nigrithorax in the UK: an emerging threat to apiculture
Eleanor P. Jones, Chris Conyers, Victoria Tomkies, Nigel Semmence, David Fouracre, Maureen Wakefield and Kirsty Stainton

## Sheet: Tetbury
Microsatellite data from all individuals caught at Tetbury
Lifestage	Sex (morphological)	Sample ref	R1-36		List2020		R1-80 - 1		R4-33 - 1		R4-114	R4-114	R1-169 - 1	R1-169 - 2	D2-185 - 1	D2-185 - 2	LIST2018 - 1		D3-15 - 1		VMA6 - 1		LIST2015 - 1		R4-26 - 1		R1-75 - 1	R1-75 - 2	R4-100 - 2	R4-100 - 2	VMA8 - 1	VMA8 - 2
Homozygotes
Egg		E01	99	99	193	193	110	110	208	208	138	138	156	156	206	206	109	109	162	162	240	240	182	182	248	248	152	152	175	175	264	264
Egg		E02	99	99	187	187	110	110	208	208	138	138	156	156	206	206	134	134	162	162	240	240	182	182	248	248	152	152	175	175	264	264
Egg		E03	99	99	187	187	108	108	204	204	138	138	156	156	206	206	109	109	162	162	240	240	182	182	248	248	152	152	175	175	264	264
Egg		E05	99	99	187	187	108	108	204	204	138	138	?	?	206	206	109	109	162	162	240	240	182	182	?	?	148	148	175	175	264	264
Egg		E07	99	99	187	187	108	108	208	208	?	?	?	?	212	212	134	134	162	162	240	240	?	?	?	?	152	152	175	175	264	264
Egg		E08	99	99	187	187	108	108	208	208	138	138	?	?	206	206	134	134	162	162	240	240	182	182	248	248	152	152	175	175	264	264
Egg		E09	99	99	187	187	108	108	208	208	138	138	156	156	206	206	134	134	162	162	240	240	182	182	248	248	152	152	175	175	264	264
Egg		E10	99	99	187	187	108	108	208	208	?	?	?	?	206	206	134	134	162	162	240	240	182	182	248	248	152	152	175	175	264	264
Egg		E11	99	99	187	187	110	110	204	204	138	138	156	156	212	212	109	109	162	162	240	240	182	182	248	248	148	148	175	175	264	264
Heterozygotes
Egg		E04	99	109	187	193	110	110	204	204	138	138	156	156	206	212	109	109	162	162	240	240	182	182	248	248	148	152	175	175	264	264
Egg		E06	99	109	187	193	?	?	204	208	?	?	?	?	206	212	109	134	162	162	240	242	?	?	?	?	148	148	175	175	264	264
Larva		3.3.10	99	109	187	187	108	110	204	204	138	138	156	156	206	212	109	134	162	162	240	242	174	182	248	248	148	148	175	175	264	264
Larva		3.3.6	99	109	187	187	108	110	204	204	138	138	156	156	206	206	109	109	162	162	240	242	174	182	248	248	148	148	175	175	264	264
Larva		3.3.7	99	109	187	193	110	110	204	204	138	138	156	156	206	212	109	109	162	162	240	242	174	182	248	248	148	148	175	175	264	264
Larva		3.3.8	99	109	187	187	110	110	204	208	138	138	156	156	206	212	109	134	162	162	240	240	174	182	248	248	148	148	175	175	264	264
Larva		3.3.9	99	109	187	193	108	110	204	208	138	138	156	156	206	206	109	134	162	162	240	242	174	182	248	248	148	148	175	175	264	264
Larva		4.10.10	99	109	187	193	110	110	204	204	138	138	156	156	206	212	109	134	162	162	240	242	174	182	248	248	148	152	175	175	264	264
Larva		4.10.11	99	109	187	187	108	110	204	204	138	138	156	156	206	206	109	134	162	162	240	242	174	182	248	248	148	152	175	175	264	264
Larva		4.10.8	99	109	187	193	108	110	204	208	138	138	156	156	206	212	109	134	162	162	240	242	174	182	248	248	148	152	175	175	264	264
Larva		4.11.10	99	109	187	187	110	110	204	204	138	138	156	156	206	206	109	134	162	162	240	242	174	182	248	248	148	152	175	175	264	264
Larva		4.11.11	99	109	187	187	110	110	204	204	138	138	156	156	206	212	109	109	162	162	240	242	174	182	248	248	148	152	175	175	264	264
Larva		4.11.8	99	109	187	193	110	110	204	204	138	138	156	156	206	212	109	134	162	162	240	242	174	182	248	248	No peaks	No peaks	No peaks	No peaks	No peaks	No peaks
Larva		4.15.8	99	109	187	187	108	110	204	208	138	138	156	156	206	206	109	134	162	162	240	240	174	182	248	248	148	152	175	175	264	264
Larva		4.15.9	99	109	187	193	108	110	204	204	138	138	156	156	206	206	109	134	162	162	240	242	174	182	248	248	148	148	175	175	264	264
Larva		4.9.9	99	109	187	193	110	110	204	204	138	138	156	156	206	212	109	109	162	162	240	240	174	182	248	248	148	148	175	175	264	264
Adult	M	AH012	99	109	187	193	110	110	204	208	138	138	156	156	206	206	109	109	162	162	240	242	174	182	248	248	148	148	175	175	264	264
Adult	F	AH013	99	109	187	193	108	110	204	204	138	138	156	156	206	206	109	134	162	162	240	242	174	182	248	248	148	152	175	175	264	264
Adult	M	AH014	99	109	187	187	110	110	204	204	138	138	156	156	206	206	109	109	162	162	240	242	174	182	248	248	148	148	175	175	264	264
Adult	M	AH016	99	109	187	193	110	110	204	204	138	138	156	156	206	206	109	134	162	162	240	242	174	182	248	248	148	148	175	175	264	264
Adult	M	AH017	99	109	187	193	108	110	204	208	138	138	156	156	206	206	109	134	162	162	240	242	174	182	248	248	148	148	175	175	264	264
Adult	M	AH018	99	109	187	187	110	110	204	208	138	138	156	156	206	206	109	134	162	162	240	242	174	182	248	248	148	148	175	175	264	264
Adult	F	AH019	99	109	187	193	110	110	204	204	138	138	156	156	206	212	109	134	162	162	240	242	174	182	248	248	148	152	175	175	264	264
Adult	F	AH020	99	109	187	193	110	110	204	204	138	138	156	156	206	206	109	109	162	162	240	242	174	182	248	248	148	148	175	175	264	264
Adult	F	AH022	99	109	187	187	110	110	204	208	138	138	156	156	206	212	109	134	162	162	240	242	174	182	248	248	148	152	175	175	264	264
Adult	F	AH023	99	109	187	187	108	110	204	208	138	138	156	156	206	206	109	134	162	162	240	242	174	182	248	248	148	152	175	175	264	264
Adult	F	AH024	99	109	187	193	110	110	204	204	138	138	156	156	206	212	109	109	162	162	240	242	174	182	248	248	148	152	175	175	264	264
Adult	M	AH025	99	109	187	193	110	110	204	208	138	138	156	156	206	206	109	109	162	162	240	242	174	182	248	248	148	152	175	175	264	264
Adult	F	AH026	99	109	187	193	110	110	204	208	138	138	156	156	206	212	109	109	162	162	240	242	174	182	248	248	148	152	175	175	264	264
Adult	F	AH027	99	109	187	193	108	110	204	204	138	138	156	156	206	206	109	134	162	162	240	242	174	182	248	248	148	152	175	175	264	264
Adult	F	AH029	99	109	187	193	110	110	204	204	138	138	156	156	206	206	109	109	162	162	240	242	174	182	248	248	148	148	175	175	264	264
Adult	M	AH030	99	109	187	187	110	110	204	204	138	138	156	156	206	212	109	109	162	162	240	242	174	182	248	248	148	148	175	175	264	264
Adult	F	AH031	99	109	187	187	108	110	204	208	138	138	156	156	206	206	109	109	162	162	240	242	174	182	248	248	148	152	175	175	264	264
Adult	F	AH035	99	109	187	187	110	110	204	208	138	138	156	156	206	212	109	134	162	162	240	242	174	182	248	248	148	152	175	175	264	264
Adult	F	AH036	99	109	187	193	108	110	204	208	138	138	156	156	206	212	109	109	162	162	240	242	174	182	248	248	148	148	175	175	264	264
Adult	F	AH037	99	109	187	187	108	110	204	204	138	138	156	156	206	212	109	134	162	162	240	242	174	182	248	248	148	148	175	175	264	264
Adult	F	AH045	99	109	187	193	108	110	204	208	138	138	156	156	206	212	109	109	162	162	240	242	174	182	248	248	148	152	175	175	264	264
Adult	M	AH046	99	109	187	187	110	110	204	208	138	138	156	156	206	206	109	109	162	162	240	242	174	182	248	248	148	148	175	175	264	264
Adult	F	AH047	99	109	187	187	108	110	204	208	138	138	156	156	206	206	109	109	162	162	240	242	174	182	248	248	148	148	175	175	264	264
Adult	F	EB2483	99	109	187	187	108	110	204	204	138	138	156	156	206	206	109	109	162	162	240	242	174	182	248	248	148	152	175	175	264	264
Adult	F	EB2485	99	109	187	187	110	110	204	208	138	138	156	156	206	212	109	134	162	162	240	242	174	182	248	248	148	148	175	175	264	264
Adult	M	EB2528	99	109	187	187	108	110	204	204	138	138	156	156	206	206	109	134	162	162	240	242	174	182	248	248	148	148	175	175	264	264
Adult	F	EB2529	99	109	187	193	110	110	204	208	138	138	156	156	206	212	109	134	162	162	240	242	174	182	248	248	148	152	175	175	264	264
Adult	F	EB2530	99	109	187	193	108	110	204	208	138	138	156	156	206	206	109	109	162	162	240	242	174	182	248	248	148	152	175	175	264	264
Adult	F	EB2531	99	109	187	187	108	110	204	208	138	138	156	156	206	212	109	134	162	162	240	242	174	182	248	248	148	152	175	175	264	264
Adult	F	EB2532	99	109	187	193	108	110	204	204	138	138	156	156	206	206	109	109	162	162	240	242	174	182	248	248	148	148	175	175	264	264
Larva		EB2533	99	109	187	193	108	110	204	208	138	138	156	156	206	212	109	109	162	162	240	242	174	182	248	248	148	152	175	175	264	264
Larva		EB2534	99	109	187	187	108	110	204	208	138	138	156	156	206	206	109	134	162	162	240	242	174	182	248	248	148	152	175	175	264	264
Larva		EB2535	99	109	187	187	108	110	204	204	138	138	156	156	206	206	109	134	162	162	240	242	174	182	248	248	148	152	175	175	264	264
Larva		EB2536	99	109	187	187	110	110	204	204	138	138	156	156	206	212	109	134	162	162	240	242	174	182	248	248	148	152	175	175	264	264
Larva		EB2537	99	109	187	187	108	110	204	208	138	138	156	156	206	212	109	134	162	162	240	242	174	182	248	248	148	148	175	175	264	264
Larva		EB2538	99	109	187	193	110	110	204	204	138	138	156	156	206	212	109	134	162	162	240	242	174	182	248	248	148	152	175	175	264	264
Pupa		P01	99	109	187	187	110	110	204	204	138	138	156	156	206	206	109	134	162	162	240	242	174	182	248	248	148	152	175	175	264	264
Pupa		P02	99	109	187	187	108	110	204	208	138	138	156	156	206	206	109	109	162	162	240	242	174	182	248	248	148	152	175	175	264	264
Pupa		P03	99	109	187	187	110	110	204	208	138	138	156	156	206	206	109	109	162	162	240	242	174	182	248	248	148	148	175	175	264	264
Pupa		P04	99	109	187	193	110	110	204	204	138	138	156	156	206	206	109	134	162	162	240	242	174	182	248	248	148	148	175	175	264	264
Pupa		P05	99	109	187	193	108	110	204	208	138	138	156	156	206	206	109	134	162	162	240	242	174	182	248	248	148	148	175	175	264	264
Pupa		P06	99	109	187	187	110	110	204	208	138	138	156	156	206	206	109	134	162	162	240	242	174	182	248	248	148	152	175	175	264	264
Pupa		P07	99	109	187	193	110	110	204	204	138	138	156	156	206	206	109	134	162	162	240	242	174	182	248	248	148	148	175	175	264	264
Pupa		P08	99	109	187	187	108	110	204	208	138	138	156	156	206	212	109	109	162	162	240	242	174	182	248	248	148	148	175	175	264	264
Pupa		P09	99	109	187	193	108	110	204	204	138	138	156	156	206	206	109	109	162	162	240	242	174	182	248	248	148	148	175	175	264	264
Pupa		P10	99	109	187	187	110	110	204	208	138	138	156	156	206	206	109	134	162	162	240	242	174	182	248	248	148	148	175	175	264	264
Pupa		P11	99	109	187	193	110	110	204	204	138	138	156	156	206	206	109	109	162	162	240	242	174	182	248	248	148	152	175	175	264	264
Pupa		P12	99	109	187	187	108	110	204	204	138	138	156	156	206	206	109	109	162	162	240	242	174	182	248	248	148	148	175	175	264	264
Pupa		P13	99	109	187	187	110	110	204	208	138	138	156	156	206	206	109	109	162	162	240	242	174	182	248	248	148	152	175	175	264	264
Pupa		P14	99	109	187	193	110	110	204	204	138	138	156	156	206	206	109	109	162	162	240	242	174	182	248	248	148	148	175	175	264	264
Pupa		P15	99	109	187	193	110	110	204	204	138	138	156	156	206	206	109	134	162	162	240	242	174	182	248	248	148	148	175	175	264	264
Pupa		P16	99	109	187	193	110	110	?	?	138	138	156	156	206	212	109	109	162	162	240	242	174	182	248	248	148	148	175	175	264	264
Pupa		P17	99	109	187	193	108	110	204	208	138	138	156	156	206	206	109	134	162	162	240	242	174	182	248	248	148	148	175	175	264	264
Pupa		P18	99	109	187	193	110	110	204	208	138	138	156	156	206	206	109	109	162	162	240	242	174	182	248	248	148	152	175	175	264	264
Pupa		P19	99	109	187	193	110	110	204	208	138	138	156	156	206	206	109	134	162	162	240	242	174	182	248	248	148	148	175	175	264	264
Pupa		P20	99	109	187	187	108	110	204	204	138	138	156	156	206	212	109	134	162	162	240	242	174	182	248	248	148	148	175	175	264	264
Teneral adult	M	TA01	99	109	187	187	110	110	204	204	138	138	156	156	206	206	109	134	162	162	240	242	174	182	248	248	148	152	175	175	264	264
Teneral adult	M	TA02	99	109	187	187	108	110	204	208	?	?	156	156	206	206	109	109	162	162	240	242	174	182	248	248	148	148	175	175	264	264
Teneral adult	M	TA03	99	109	187	193	108	110	204	208	138	138	156	156	206	212	109	109	162	162	240	242	174	182	248	248	148	148	175	175	264	264
Teneral adult	M	TA04	99	109	187	187	110	110	204	208	138	138	156	156	206	206	109	134	162	162	240	242	174	182	248	248	148	148	175	175	264	264
Teneral adult	M	TA05	99	109	187	187	110	110	204	204	138	138	156	156	206	206	109	134	162	162	240	242	174	182	248	248	148	148	175	175	264	264
Teneral adult	M	TA06	99	109	187	187	108	110	204	208	138	138	156	156	206	206	109	109	162	162	240	242	174	182	248	248	148	148	175	175	264	264
Teneral adult	M	TA07	99	109	187	187	110	110	204	204	138	138	156	156	206	212	109	134	162	162	240	242	174	182	248	248	148	148	175	175	264	264
Teneral adult	M	TA08	99	109	187	187	110	110	204	204	138	138	156	156	206	206	109	109	162	162	240	242	174	182	248	248	148	152	175	175	264	264
Teneral adult	M	TA10	99	109	187	187	110	110	204	204	138	138	156	156	206	212	109	109	162	162	240	242	174	182	248	248	148	152	175	175	264	264
Teneral adult	F	TA13	99	109	187	193	110	110	204	208	138	138	156	156	206	206	109	134	162	162	240	242	174	182	248	248	148	152	175	175	264	264
Teneral adult	F	TA15	99	109	187	193	108	110	204	208	138	138	156	156	206	212	109	134	162	162	240	242	174	182	248	248	148	152	175	175	264	264
Teneral adult	F	TA18	99	109	187	193	110	110	204	204	138	138	156	156	206	206	109	134	162	162	240	242	174	182	248	248	148	148	175	175	264	264
Teneral adult	F	TA20	99	109	187	187	110	110	204	208	138	138	156	156	206	212	109	109	162	162	240	242	174	182	248	248	148	152	175	175	264	264
Teneral adult	F	TA22	99	109	187	193	110	110	204	208	138	138	156	156	206	212	109	109	162	162	240	242	174	182	248	248	148	148	175	175	264	264
Teneral adult	F	TA23	99	109	187	187	108	110	204	208	138	138	156	156	206	206	109	134	162	162	240	242	174	182	248	248	148	152	175	175	264	264
Teneral adult	F	TA24	99	109	187	187	110	110	204	204	138	138	156	156	206	212	109	134	162	162	240	242	174	182	248	248	148	148	175	175	264	264
Teneral adult	F	TA25	99	109	187	187	110	110	204	204	138	138	156	156	206	206	109	134	162	162	240	242	174	182	248	248	148	152	175	175	264	264
Teneral adult	M	TA26	99	109	187	187	110	110	204	204	138	138	156	156	206	212	109	109	162	162	240	242	174	182	248	248	148	148	175	175	264	264
Teneral adult	F	TA27	99	109	187	187	108	110	204	208	138	138	156	156	206	206	109	109	162	162	240	242	174	182	248	248	148	148	175	175	264	264
Queen genotype can be inferred from the haploid genotypes
Queen genotype			99	99	187	193	108	110	204	208	138	138	156	156	206	212	109	134	162	162	240	240	182	182	248	248	148	152	175	175	264	264
Drone genotype derived from the Queen genotype and the offspring genotypes
drone	1		109		187		110		204		138		156		206		109		162		242		174		248		148		175		264

## Sheet: Woolacombe
All microsatellite data from individuals caught at Woolacombe (free flying and from within the nest)
	Lifestage		LIST2018		VMA6		D315		L136		R433		R175		R426		R4100		R180		LIST2020		R1169		VMA8		LIST2015		R4114		D2185
Homozygotes
wool_E1	Egg		109	109	242	242	162	162	99	99	204	204	152	152	248	248	175	175	110	110	187	187	162	162	248	248	174	174	128	128	206	206
wool_E10	Egg		109	109	242	242	156	156	109	109	208	208	152	152	248	248	179	179	110	110	187	187	162	162	264	264	174	174	128	128	206	206
wool_E2	Egg		109	109	242	242	156	156	109	109	208	208	152	152	248	248	175	175	110	110	193	193	162	162	248	248	174	174	128	128	206	206
wool_E7	Egg		109	109	242	242	156	156	109	109	204	204	152	152	248	248	175	175	108	108	187	187	162	162	248	248	174	174	128	128	206	206
wool_E8	Egg		109	109	242	242	162	162	109	109	204	204	140	140	248	248	No peaks	No peaks	110	110	187	187	162	162	264	264	No peaks	No peaks	No peaks	No peaks	206	206
wool_E9	Egg		109	109	242	242	156	156	99	99	208	208	140	140	248	248	179	179	110	110	187	187	162	162	248	248	174	174	128	128	206	206
wool_P10	Pupa		109	109	242	242	162	162	109	109	208	208	152	152	248	248	175	175	110	110	193	193	162	162	264	264	174	174	128	128	206	206
wool_P4	Pupa		109	109	242	242	162	162	109	109	204	204	140	140	248	248	179	179	108	108	187	187	162	162	248	248	174	174	128	128	206	206
wool_E6	Egg		109	109	242	242	162	162	109	109	204	204	140	140	248	248	175	175	110	110	187	187	162	162	264	264	174	174	128	128	206	206
Heterozygotes
MS17_029	Adult		109	117	240	242	156	156	99	99	204	204	152	152	248	250	175	175	110	110	187	193	156	162	264	264	174	174	128	138	206	206
MS17_031	Adult		109	117	240	242	156	156	99	109	204	204	152	152	248	250	175	175	110	110	187	187	156	162	264	264	174	174	128	138	206	206
WVU10	Adult		109	117	240	242	156	156	99	99	204	204	152	152	248	250	175	175	108	110	187	193	156	162	264	264	174	174	128	138	206	206
MS17_036	Adult		109	117	240	242	156	156	99	99	204	204	152	152	248	250	175	175	108	110	187	193	156	162	264	264	174	174	128	138	206	206
MS17_046	Adult		109	117	240	242	156	156	99	99	204	204	140	152	248	250	175	175	110	110	187	193	156	162	264	264	174	174	128	138	206	206
MS17_068	Adult		109	117	240	242	156	156	99	109	204	204	152	152	248	250	175	175	110	110	187	193	156	162	264	264	174	174	128	138	206	206
MS17_126	Adult		109	117	240	242	156	156	99	99	204	208	152	152	248	250	175	175	110	110	187	193	156	162	264	264	174	174	128	138	206	206
wool_TA2	Teneral Adult		109	117	240	242	156	156	99	109	204	204	152	152	248	250	175	175	110	110	187	193	156	162	264	264	174	174	128	138	206	206
wool_TA3	Teneral Adult		109	117	240	242	156	156	99	109	204	204	152	152	248	250	175	175	108	110	187	187	156	162	264	264	174	174	128	138	206	206
wool_TA9	Teneral Adult		109	117	240	242	156	156	99	99	204	204	152	152	248	250	175	179	110	110	187	193	156	162	264	264	174	174	128	138	206	206
VE17_1781	Adult		109	117	240	242	156	156	99	99	204	204	152	152	248	250	175	179	110	110	187	193	156	162	248	264	174	174	128	138	206	206
MS17_055	Adult		109	117	240	242	156	156	99	109	204	208	152	152	248	250	175	175	108	110	187	187	156	162	264	264	174	174	128	138	206	206
MS17_057	Adult		109	117	240	242	156	156	99	99	204	208	152	152	248	250	175	179	110	110	187	193	156	162	264	264	174	174	128	138	206	206
wool_E5	Egg		109	117	240	242	156	156	99	109	204	204	140	152	248	250	175	179	110	110	187	187	156	162	264	264	174	174	128	138	206	206
wool_P1	Pupa		109	117	240	242	156	156	99	109	204	204	152	152	248	250	175	175	110	110	187	193	156	162	248	264	174	174	128	138	206	206
wool_P6	Pupa		109	117	240	242	156	156	99	109	204	204	152	152	248	250	175	175	108	110	187	187	156	162	248	264	174	174	128	138	206	206
wool_P9	Pupa		109	117	240	242	156	156	99	109	204	204	152	152	248	250	175	175	108	110	187	193	156	162	264	264	174	174	128	138	206	206
wool_TA6	Teneral Adult		109	117	240	242	156	156	99	99	204	208	140	152	248	250	175	175	110	110	187	193	156	162	264	264	174	174	128	138	206	206
wool_TA8	Teneral Adult		109	117	240	242	156	156	99	109	204	208	152	152	248	250	175	175	110	110	187	193	156	162	248	264	174	174	No peaks in locus	No peaks in locus	206	206
WVU7	Adult		109	117	240	242	156	156	99	99	204	208	140	152	248	250	175	179	110	110	187	193	156	162	264	264	174	174	128	138	206	206
MS17_044	Adult		109	117	240	242	156	156	99	109	204	204	152	152	248	250	175	179	108	110	187	187	156	162	248	264	174	174	128	138	206	206
MS17_045	Adult		109	117	240	242	156	156	99	99	204	208	140	152	248	250	175	175	108	110	187	187	156	162	248	264	174	174	128	138	206	206
MS17_048	Adult		109	117	240	242	156	156	99	99	204	208	152	152	248	250	175	175	108	110	187	193	156	162	248	264	174	174	128	138	206	206
wool_TA4	Teneral Adult		109	117	240	242	156	156	99	109	204	204	152	152	248	250	175	179	110	110	187	193	156	162	248	264	174	174	128	138	206	206
wool_TA5	Teneral Adult		109	117	240	242	156	156	99	109	204	204	140	152	248	250	175	175	110	110	187	193	156	162	248	264	174	174	128	138	206	206
VE17_1783	Adult		109	117	240	242	156	156	99	99	204	208	140	152	248	250	175	179	108	110	187	193	156	162	264	264	174	174	128	138	206	206
MS17_061	Adult		109	117	240	242	156	156	99	109	204	204	140	152	248	250	175	179	108	110	187	187	156	162	248	264	174	174	128	138	206	206
wool_P5	Pupa		109	117	240	242	156	156	99	109	204	208	152	152	248	250	175	179	108	110	187	193	156	162	264	264	174	174	128	138	206	206
MS17_060	Adult		109	117	240	242	156	156	99	99	204	208	140	152	248	250	175	179	108	110	187	193	156	162	248	264	174	174	128	138	206	206
wool_TA1	Teneral Adult		109	117	240	242	156	156	99	109	204	208	140	152	248	250	175	179	110	110	187	193	156	162	248	264	174	174	128	138	206	206
MS17_050	Adult		109	117	240	242	156	162	99	109	204	204	152	152	248	250	175	175	110	110	187	187	156	162	264	264	174	174	128	138	206	206
MS17_066	Adult		109	117	240	242	156	162	99	99	204	204	152	152	248	250	175	179	110	110	187	187	156	162	264	264	174	174	128	138	206	206
WVU3	Adult		109	117	240	242	156	162	99	99	204	208	152	152	248	250	175	175	110	110	187	187	156	162	248	264	174	174	128	138	206	206
MS17_047	Adult		109	117	240	242	156	162	99	109	204	204	140	152	248	250	175	175	110	110	187	187	156	162	264	264	174	174	128	138	206	206
MS17_059	Adult		109	117	240	242	156	162	99	99	204	204	152	152	248	250	175	175	110	110	187	193	156	162	248	264	174	174	128	138	206	206
MS17_064	Adult		109	117	240	242	156	162	99	109	204	204	152	152	248	250	175	175	110	110	187	187	156	162	248	264	174	174	128	138	206	206
WVU2	Adult		109	117	240	242	156	162	99	99	204	208	152	152	248	250	175	179	108	110	187	187	156	162	264	264	174	174	128	138	206	206
WVU4	Adult		109	117	240	242	156	162	99	99	204	204	152	152	248	250	175	175	108	110	187	193	156	162	248	264	174	174	128	138	206	206
MS17_030	Adult		109	117	240	242	156	162	99	99	204	208	152	152	248	250	175	175	110	110	187	193	156	162	248	264	174	174	128	138	206	206
MS17_033	Adult		109	117	240	242	156	162	99	99	204	204	152	152	248	250	175	179	110	110	187	193	156	162	248	264	174	174	128	138	206	206
MS17_037	Adult		109	117	240	242	156	162	99	99	204	208	140	152	248	250	175	175	110	110	187	193	156	162	264	264	174	174	128	138	206	206
MS17_040	Adult		109	117	240	242	156	162	99	109	204	204	152	152	248	250	175	179	110	110	187	193	156	162	264	264	174	174	128	138	206	206
MS17_067	Adult		109	117	240	242	156	162	99	99	204	208	140	152	248	250	175	175	108	110	187	187	156	162	264	264	174	174	128	138	206	206
wool_P3	Pupa		109	117	240	242	156	162	99	109	204	204	152	152	248	250	175	179	110	110	187	193	156	162	264	264	174	174	128	138	206	206
WVU5	Adult		109	117	240	242	156	162	99	109	204	204	152	152	248	250	175	175	108	110	187	193	156	162	248	264	174	174	128	138	206	206
MS17_035	Adult		109	117	240	242	156	162	99	109	204	204	140	152	248	250	175	179	108	110	187	187	156	162	264	264	174	174	128	138	206	206
MS17_038	Adult		109	117	240	242	156	162	99	99	204	208	140	152	248	250	175	179	110	110	187	193	156	162	264	264	174	174	128	138	206	206
MS17_039	Adult		109	117	240	242	156	162	99	99	204	208	140	152	248	250	175	179	110	110	187	193	156	162	264	264	174	174	128	138	206	206
MS17_043	Adult		109	117	240	242	156	162	99	109	204	204	140	152	248	250	175	175	110	110	187	193	156	162	248	264	174	174	128	138	206	206
wool_P7	Pupa		109	117	240	242	156	162	99	99	204	208	140	152	248	250	175	179	110	110	187	193	156	162	264	264	174	174	128	138	206	206
wool_P8	Pupa		109	117	240	242	156	162	99	99	204	208	152	152	248	250	175	175	108	110	187	193	156	162	248	264	174	174	128	138	206	206
wool_TA10	Teneral Adult		109	117	240	242	156	162	99	99	204	208	152	152	248	250	175	179	108	110	187	193	156	162	264	264	174	174	128	138	206	206
WVU9	Adult		109	117	240	242	156	162	99	109	204	208	140	152	248	250	175	179	110	110	187	193	156	162	264	264	174	174	128	138	206	206
MS17_049	Adult		109	117	240	242	156	162	99	99	204	208	152	152	248	250	175	179	108	110	187	193	156	162	248	264	174	174	128	138	206	206
MS17_058	Adult		109	117	240	242	156	162	99	109	204	204	140	152	248	250	175	179	110	110	187	193	156	162	248	264	174	174	128	138	206	206
MS17_062	Adult		109	117	240	242	156	162	99	109	204	208	140	152	248	250	175	179	108	110	187	187	156	162	264	264	174	174	128	138	206	206
MS17_063	Adult		109	117	240	242	156	162	99	109	204	208	152	152	248	250	175	175	108	110	187	193	156	162	248	264	174	174	128	138	206	206
MS17_034	Adult		109	117	240	242	156	162	99	99	204	208	140	152	248	250	175	179	108	110	187	193	156	162	248	264	174	174	128	138	206	206
MS17_041	Adult		109	109	240	242	156	156	109	109	204	208	140	152	248	250	175	179	110	110	187	193	156	162	248	264	174	174	128	134	206	206
MS17_053	Adult		109	109	240	242	156	166	109	109	204	204	140	140	248	250	175	179	110	110	187	187	156	162	264	264	174	174	128	134	206	206
MS17_056	Adult		109	109	240	242	156	166	109	109	204	204	140	140	248	250	175	179	110	110	187	187	156	162	264	264	174	174	128	134	206	206
wool_E4	Egg		109	109	240	242	156	166	109	109	204	204	140	140	248	250	175	179	110	110	187	187	156	162	264	264	174	174	128	134	206	206
WVU8	Adult		109	109	240	242	156	166	109	109	204	204	140	152	248	250	175	179	110	110	187	187	156	162	264	264	174	174	128	134	206	206
MS17_051	Adult		109	109	240	242	156	166	109	109	204	204	140	140	248	250	175	179	110	110	187	193	156	162	264	264	174	174	128	134	206	206
MS17_069	Adult		109	109	240	242	156	166	99	109	204	204	140	140	248	250	175	179	110	110	187	187	156	162	264	264	174	174	128	134	206	206
wool_P2	Pupa		109	109	240	242	156	166	109	109	204	208	140	140	248	250	175	175	110	110	187	193	156	162	264	264	174	174	128	134	206	206
MS17_042	Adult		109	109	240	242	156	166	109	109	204	204	140	140	248	250	175	179	108	110	187	187	156	162	248	264	174	174	128	134	206	206
MS17_129	Adult		109	109	240	242	156	166	109	109	204	208	140	152	248	250	175	175	110	110	187	187	156	162	248	264	174	174	128	134	206	206
MS17_054	Adult		109	109	240	242	156	166	109	109	204	208	140	140	248	250	175	179	108	110	187	193	156	162	248	264	174	174	128	134	206	206
MS17_065	Adult		109	109	240	242	156	166	99	109	204	208	140	140	248	250	175	179	110	110	187	193	156	162	248	264	174	174	128	134	206	206
WVU1	Adult		109	109	240	242	162	166	109	109	204	208	140	152	248	250	175	175	110	110	187	187	156	162	264	264	174	174	128	134	206	206
MS17_032	Adult		109	109	240	242	162	166	109	109	204	208	140	140	248	250	175	179	110	110	187	187	156	162	264	264	174	174	128	134	206	206
MS17_070	Adult		109	109	240	242	162	166	99	109	204	204	140	140	248	250	175	175	110	110	187	187	156	162	248	264	174	174	128	134	206	206
MS17_052	Adult		109	109	240	242	162	166	99	109	204	204	140	140	248	250	175	179	110	110	187	193	156	162	264	264	174	174	128	134	206	206
WVU6	Adult		109	109	240	242	162	166	109	109	204	204	140	152	248	250	175	179	108	110	187	193	156	162	264	264	174	174	128	134	206	206
wool_TA7	Teneral Adult		109	109	240	242	162	166	109	109	204	208	140	152	248	250	175	175	108	110	187	187	156	162	248	264	174	174	128	134	206	206
MS17_127	Adult		109	109	240	242	162	166	109	109	204	208	140	140	248	250	175	179	108	110	187	193	156	162	248	264	174	174	128	134	206	206
Queen genotype can be inferred from the haploid genotypes
Queen genotype			109	109	242	242	156	162	99	109	204	208	140	152	248	248	175	179	108	110	187	193	162	162	248	264	174	174	128	128	206	206
Manual assessment																																	offspring n:
drone	1		117		240		156		99		204		152		250		175		110		187		156		264		174		138		206		58
	2		109		240		166		109		204		140		250		175		110		187		156		264		174		134		206		18
	3		109		240		156		109		204/208		140/152		250		175/179		110		187/193		156		248/264		174		134		206		1	Questionable
Data from Colony2
			LIST2018		VMA6		D315		L136		R433		R175		R426		R4100		R180		LIST2020		R1169		VMA8		LIST2015		R4114		D2185
Drone 1			117		240		156		99		204		152		250		175		110		187		156		264		174		138		206
Likelihood			1		1		1		1		1		1		1		1		1		1		1		1		1		1		1
Dad 1.1 (unnecessary)			117		240		156		99		204		152		250		175		108		187		156		264		174		138		206
Liklihood			1		1		1		1		1		1		1		1		1		1		1		1		1		1		1
Drone 2			109		240		166		109		204		140		250		175		110		187		156		264		174		134		206
Liklihood			1		1		1		1		1		1		1		1		1		1		1		1		1		1		1
Dad 2.1 (unnecessary)			109		240		166		109		204		140		250		175		108		187		156		264		174		134		206
Liklihood			1		1		1		1		1		1		1		1		1		1		1		1		1		1		1
Drone 3			109		240		156		109		204/208		140/152		250		175/179		110		175/179		156		248/264		174		134		206
Liklihood			1		0.999		1		0.997		0.5		0.787		0.991		0.821		1		0.738		0.999		0.85		1		0.997		1
											208		140				179				193				248
											0.5		0.213				0.179				0.262				0.15

## Sheet: Fowey
Data from the two Fowey nests are combined (Samples labelled "FOW" are Fowey alone, those labelled "FOW2) are from the second nest found)
		LIST18		VMA6		D3-15		L1-36		R4-33		R1-75		R4-26		R4-100		R1-80		LIST2020		R1-169		VMA8		LIST2015		R4-114		D2-185
Homozygotes
FOW2_E3	Egg	117	117	240	240	166	166	100	100	204	204	148	148	248	248	179	179	110	110	187	187	156	156	264	264	176	176	?	?	206	206
FOW2_E7	Egg	117	117	240	240	166	166	100	100	208	208	148	148	248	248	179	179	110	110	187	187	156	156	264	264	182	182	?	?	206	206
FOW2_E9	Egg	117	117	242	242	166	166	100	100	208	208	148	148	248	248	175	175	110	110	187	187	156	156	248	248	182	182	?	?	206	206
FOW2_L1	Larva	117	117	242	242	166	166	100	100	208	208	152	152	248	248	179	179	110	110	187	187	156	156	?	?	182	182	138	138	212	212
FOW2_L5	Larva	117	117	240	240	166	166	100	100	204	204	152	152	248	248	179	179	110	110	187	187	156	156	264	264	176	176	138	138	206	206
FOW2_L7	Larva	117	117	240	240	166	166	100	100	208	208	152	152	248	248	179	179	110	110	187	187	156	156	264	264	182	182	?	?	212	212
FOW2_E1	Egg	134	134	242	242	166	166	100	100	204	204	152	152	248	248	179	179	110	110	187	187	156	156	264	264	182	182	?	?	212	212
FOW2_E10	Egg	134	134	242	242	166	166	100	100	204	204	152	152	248	248	175	175	110	110	187	187	156	156	264	264	176	176	?	?	212	212
FOW2_E2	Egg	134	134	240	240	166	166	100	100	204	204	148	148	248	248	179	179	110	110	187	187	156	156	264	264	182	182	?	?	206	206
FOW2_E4	Egg	134	134	242	242	166	166	100	100	204	204	152	152	248	248	175	175	110	110	187	187	156	156	264	264	182	182	?	?	212	212
FOW2_E5	Egg	134	134	242	242	166	166	100	100	204	204	148	148	248	248	175	175	110	110	187	187	156	156	248	248	182	182	?	?	206	206
FOW2_E6	Egg	134	134	242	242	166	166	100	100	208	208	152	152	248	248	179	179	110	110	187	187	156	156	248	248	176	176	?	?	212	212
FOW2_L2	Larva	134	134	240	240	166	166	100	100	208	208	148	148	248	248	179	179	110	110	187	187	156	156	248	248	176	176	138	138	212	212
FOW2_L4	Larva	134	134	240	240	166	166	100	100	208	208	148	148	248	248	179	179	110	110	187	187	156	156	248	248	176	176	?	?	212	212
FOW2_L6	Larva	134	134	242	242	166	166	100	100	204	204	148	148	248	248	175	175	110	110	187	187	156	156	248	248	176	176	138	138	206	206
Heterozygotes
FOW_TA9	Teneral Adult	109	117	240	240	162	166	100	100	204	208	152	152	248	248	175	175	110	110	187	187	?	?	248	264	174	176	138	138	206	206
FOW_TA8	Teneral Adult	109	117	240	240	162	166	100	100	204	204	152	152	248	248	175	175	110	110	187	187	?	?	264	264	174	182	?	?	206	212
FOW_TA6	Teneral Adult	109	117	240	242	162	166	100	100	204	204	148	152	248	248	175	179	110	110	187	187	?	?	264	264	174	176	?	?	206	212
FOW_TA5	Teneral Adult	109	117	240	242	162	166	100	100	204	204	148	152	248	248	175	175	110	110	187	187	?	?	264	264	174	176	138	138	206	212
FOW_TA4	Teneral Adult	109	117	240	242	162	166	100	100	204	208	148	152	248	248	175	179	110	110	187	187	?	?	264	264	174	176	138	138	206	206
FOW_TA3	Teneral Adult	109	117	240	242	162	166	100	100	204	208	152	152	248	248	175	179	110	110	187	187	?	?	264	264	174	176	138	138	206	206
FOW_TA2	Teneral Adult	109	117	240	242	162	166	100	100	204	208	152	152	248	248	175	175	110	110	187	187	?	?	248	264	174	182	138	138	206	212
FOW_P9	Pupa	109	117	240	240	162	166	100	100	204	208	152	152	248	248	175	175	110	110	187	187	?	?	264	264	174	176	138	138	206	212
FOW_P8	Pupa	109	117	240	240	162	166	100	100	204	208	152	152	248	248	175	175	110	110	187	187	?	?	248	264	174	176	138	138	206	212
FOW_P7	Pupa	109	117	240	242	162	166	100	100	204	208	152	152	248	248	175	179	110	110	187	187	?	?	264	264	174	182	138	138	206	206
FOW_P4	Pupa	109	117	240	242	162	166	100	100	204	204	152	152	248	248	175	175	110	110	187	187	?	?	264	264	174	176	138	138	206	212
FOW_P1	Pupa	109	117	240	240	162	166	100	100	204	204	148	152	248	248	175	179	110	110	187	187	?	?	264	264	174	182	138	138	206	212
FOW_L9	Larva	109	117	240	240	162	166	100	100	204	204	152	152	248	248	175	179	110	110	187	187	?	?	248	264	174	176	138	138	206	206
FOW_L8	Larva	109	117	240	240	162	166	100	100	204	208	152	152	248	248	175	175	110	110	187	187	?	?	248	264	174	176	138	138	206	212
FOW_L5	Larva	109	117	240	240	162	166	100	100	204	208	152	152	248	248	175	175	110	110	187	187	?	?	248	264	174	176	138	138	206	212
FOW_L1	Larva	109	117	240	240	162	166	100	100	204	208	152	152	248	248	175	175	110	110	187	187	?	?	264	264	174	182	138	138	206	206
FOW_A3_Male	Adult	109	117	240	240	162	166	100	100	204	208	152	152	248	248	175	175	110	110	187	187	?	?	264	264	174	182	?	?	206	206
FOW_A2_Male	Adult	109	117	240	240	162	166	100	100	204	208	148	152	248	248	175	175	110	110	187	187	?	?	248	264	174	176	138	138	206	212
FOW_A1_Male	Adult	109	117	240	240	162	166	100	100	204	204	152	152	248	248	175	175	110	110	187	187	?	?	248	264	174	182	?	?	206	212
FOW2_A1	Adult	109	117	240	240	162	166	100	100	204	204	148	152	248	248	175	175	110	110	187	187	156	156	248	264	174	182	?	?	206	212
FOW2_A3	Adult	109	117	240	240	162	166	100	100	204	208	152	152	248	248	175	175	110	110	187	187	156	156	248	264	174	176	?	?	206	206
FOW2_A3	Adult	109	117	240	240	162	166	100	100	204	208	152	152	248	248	175	175	110	110	187	187	156	156	248	264	174	176	?	?	206	206
FOW2_A4	Adult	109	117	240	240	162	166	100	100	204	204	152	152	248	248	175	175	110	110	187	187	156	156	248	264	174	176	?	?	206	212
FOW2_L10	Larva	109	117	240	240	162	166	100	100	204	204	152	152	248	248	175	179	110	110	187	187	156	156	264	264	174	182	?	?	206	206
FOW2_L3	Larva	109	117	240	242	162	166	100	100	204	208	152	152	248	248	175	179	110	110	187	187	156	156	248	264	174	182	138	138	206	212
FOW2_P1	Pupa	109	117	240	240	162	166	100	100	204	208	152	152	248	248	?	?	?	?	?	?	156	156	248	264	174	176	138	138	206	212
FOW2_P1	Pupa	109	117	240	240	162	166	100	100	204	208	152	152	248	248	175	179	110	110	187	187	156	156	248	264	174	176	?	?	206	212
FOW2_P3	Pupa	109	117	240	242	162	166	100	100	204	204	148	152	248	248	175	179	110	110	187	187	156	156	264	264	174	176	138	138	206	212
FOW2_P5	Pupa	109	117	240	242	162	166	100	100	204	208	148	152	248	248	175	175	110	110	187	187	156	156	264	264	174	182	138	138	206	206
FOW2_P7	Pupa	109	117	240	240	162	166	100	100	204	204	148	152	248	248	175	175	110	110	187	187	156	156	264	264	174	176	138	138	206	206
FOW2_P9	Pupa	109	117	240	240	162	166	100	100	204	208	152	152	248	248	175	179	110	110	187	187	156	156	248	264	174	176	138	138	206	212
FOW2_TA1	Teneral Adult	109	117	240	240	162	166	100	100	204	208	148	152	248	248	175	175	110	110	187	187	156	156	264	264	174	176	?	?	206	212
FOW2_TA1	Teneral Adult	109	117	240	240	162	166	100	100	204	208	148	152	248	248	175	175	110	110	187	187	156	156	264	264	174	176	?	?	206	212
FOW2_TA2	Teneral Adult	109	117	240	242	162	166	100	100	204	208	152	152	248	248	175	179	110	110	187	187	156	156	248	264	174	182	?	?	206	206
FOW2_TA2	Teneral Adult	109	117	240	242	162	166	100	100	204	208	152	152	248	248	175	179	110	110	187	187	156	156	248	264	174	182	?	?	206	206
FOW2_TA5	Teneral Adult	109	117	240	240	162	166	100	100	204	204	148	152	248	248	175	175	110	110	187	187	156	156	248	264	174	176	?	?	206	212
FOW2_TA9	Teneral Adult	109	117	240	242	162	166	100	100	204	208	152	152	248	248	175	179	110	110	187	187	156	156	264	264	174	182	?	?	206	206
SE18_2075	Adult	109	117	240	240	162	166	100	100	204	208	148	152	248	248	175	175	110	110	187	187	156	156	264	264	174	182	?	?	206	212
SE18_2076	Adult	109	117	240	242	162	166	100	100	204	208	148	152	248	248	?	?	110	110	187	187	156	156	264	264	174	182	?	?	206	212
SE18_2084	Adult	109	117	240	242	162	166	100	100	204	204	148	152	248	248	175	179	110	110	187	187	156	156	248	264	174	176	?	?	206	206
SE18_2103	Adult	109	117	240	242	162	166	100	100	204	204	148	152	248	248	175	179	110	110	187	187	156	156	248	264	174	176	?	?	206	206
SE18-2039A	Adult	109	117	240	240	162	166	100	100	204	208	152	152	248	248	175	179	110	110	187	187	?	?	264	264	174	182	138	138	206	206
FOW_TA10	Teneral Adult	109	134	240	242	162	166	100	100	204	208	148	152	248	248	175	179	110	110	187	187	?	?	264	264	174	176	?	?	206	212
FOW_TA7	Teneral Adult	109	134	240	240	162	166	100	100	204	208	152	152	248	248	175	175	110	110	187	187	?	?	264	264	174	182	?	?	206	206
FOW_TA1	Teneral Adult	109	134	240	242	162	166	100	100	204	208	152	152	248	248	175	175	110	110	187	187	?	?	248	264	174	182	138	138	206	206
FOW_P10	Teneral Adult	109	134	240	242	162	166	100	100	204	208	148	152	248	248	175	175	110	110	187	187	?	?	264	264	174	182	138	138	206	206
FOW_P6	Pupa	109	134	240	242	162	166	100	100	204	204	148	152	248	248	175	179	110	110	187	187	?	?	264	264	174	182	138	138	206	212
FOW_P5	Pupa	109	134	240	242	162	166	100	100	204	208	148	152	248	248	175	175	110	110	187	187	?	?	248	264	174	176	138	138	206	212
FOW_P3	Pupa	109	134	240	242	162	166	100	100	204	204	152	152	248	248	175	175	110	110	187	187	?	?	248	264	174	182	138	138	206	212
FOW_P2	Pupa	109	134	240	242	162	166	100	100	204	208	152	152	248	248	175	175	110	110	187	187	?	?	248	264	174	176	138	138	206	212
FOW_L10	Larva	109	134	240	242	162	166	100	100	204	204	148	152	248	248	175	175	110	110	187	187	?	?	248	264	174	176	138	138	206	212
FOW_L7	Larva	109	134	240	242	162	166	100	100	204	204	148	152	248	248	175	179	110	110	187	187	?	?	264	264	174	176	138	138	206	206
FOW_L6	Larva	109	134	240	242	162	166	100	100	204	204	148	152	248	248	175	175	110	110	187	187	?	?	264	264	174	176	138	138	206	212
FOW_L4	Larva	109	134	240	242	162	166	100	100	204	204	152	152	248	248	175	179	110	110	187	187	?	?	248	264	174	182	138	138	206	212
FOW_L3	Larva	109	134	240	240	162	166	100	100	204	204	148	152	248	248	175	179	110	110	187	187	?	?	264	264	174	176	138	138	206	206
FOW_L2	Larva	109	134	240	240	162	166	100	100	204	208	148	152	248	248	175	175	110	110	187	187	?	?	248	264	174	176	138	138	206	212
FOW2_A10	Adult	109	134	240	242	162	166	100	100	204	208	152	152	248	248	175	175	110	110	187	187	156	156	248	264	174	176	?	?	206	212
FOW2_A2	Adult	109	134	240	240	162	166	100	100	204	208	148	152	248	248	175	179	110	110	187	187	156	156	264	264	174	182	?	?	206	212
FOW2_A5	Adult	109	134	240	242	162	166	100	100	204	208	148	152	248	248	175	179	110	110	187	187	?	?	248	264	174	182	?	?	206	212
FOW2_A6	Adult	109	134	240	240	162	166	100	100	204	204	148	152	248	248	175	175	110	110	187	187	156	156	264	264	174	176	?	?	206	206
FOW2_A7	Adult	109	134	240	240	162	166	100	100	204	204	152	152	248	248	175	175	110	110	187	187	156	156	264	264	174	182	?	?	206	206
FOW2_A9	Adult	109	134	240	242	162	166	100	100	204	208	148	152	248	248	175	179	110	110	187	187	156	156	264	264	174	182	?	?	206	206
FOW2_L8	Larva	109	134	240	240	162	166	100	100	204	208	148	152	248	248	175	175	110	110	187	187	156	156	264	264	174	176	?	?	206	212
FOW2_L9	Larva	109	134	240	240	162	166	100	100	204	208	152	152	248	248	175	175	110	110	187	187	156	156	248	264	174	176	?	?	206	212
FOW2_P10	Pupa	109	134	240	240	162	166	100	100	204	208	152	152	248	248	175	175	110	110	187	187	156	156	264	264	174	182	138	138	206	212
FOW2_P2	Pupa	109	134	240	240	?	?	100	100	204	208	152	152	248	248	175	179	110	110	187	187	156	156	264	264	174	182	138	138	206	212
FOW2_P2	Pupa	109	134	240	240	162	166	100	100	204	208	152	152	248	248	175	179	110	110	187	187	156	156	264	264	174	182	?	?	206	212
FOW2_P4	Pupa	109	134	240	242	162	166	100	100	204	204	148	152	248	248	175	175	110	110	187	187	156	156	248	264	174	182	138	138	206	212
FOW2_P6	Pupa	109	134	240	240	162	166	100	100	204	208	152	152	248	248	175	175	110	110	187	187	156	156	248	264	174	182	?	?	206	212
FOW2_TA10	Teneral Adult	109	134	240	240	162	166	100	100	204	204	152	152	248	248	175	179	110	110	187	187	156	156	264	264	174	182	?	?	206	206
FOW2_TA3	Teneral Adult	109	134	240	242	162	166	100	100	204	204	148	152	248	248	175	175	110	110	187	187	156	156	248	264	174	182	?	?	206	206
FOW2_TA6	Teneral Adult	109	134	240	242	162	166	100	100	204	208	152	152	248	248	175	175	110	110	187	187	156	156	264	264	174	176	?	?	206	212
FOW2_TA7	Teneral Adult	109	134	240	240	162	166	100	100	204	204	148	152	248	248	175	175	110	110	187	187	156	156	248	264	174	182	?	?	206	206
FOW2_TA8	Teneral Adult	109	134	240	240	162	166	100	100	204	204	148	152	248	248	175	175	110	110	187	187	156	156	264	264	174	182	?	?	206	206
SE18_2078	Adult	109	134	240	240	162	166	100	100	204	204	152	152	248	248	175	175	110	110	187	187	156	156	264	264	174	176	?	?	206	212
SE18_2079	Adult	109	134	240	240	162	166	100	100	204	208	148	152	248	248	175	179	110	110	187	187	156	156	264	264	174	182	?	?	206	206
SE18_2083	Adult	109	134	240	242	162	166	100	100	204	208	152	152	248	248	175	179	110	110	187	187	156	156	264	264	174	182	?	?	206	206
SE18_2096	Adult	109	134	240	242	162	166	100	100	204	204	148	152	248	248	175	179	110	110	187	187	156	156	248	264	174	176	?	?	206	206
SE18_2055	Adult	109	134	240	242	162	166	100	100	204	204	148	152	248	248	175	175	110	110	187	187	?	?	264	264	174	182	?	?	206	206
FOW2_P8	Pupa	?	?	240	242	?	?	100	100	204	208	148	152	248	248	175	175	110	110	187	187	156	156	264	264	174	182	138	138	206	206
FOW2_TA4	Teneral Adult	?	?	240	242	?	?	100	100	204	208	152	152	248	248	175	179	110	110	187	187	156	156	264	264	174	176	?	?	206	206
Queen genotype can be derived from the haploid genotypes
Queen Fowey		117	134	240	242	166	166	100	100	204	208	148	152	248	248	175	179	110	110	187	187	156	156	248	264	176	182	138	138	206	212
Drone genotype derived from the Queen genotype and the offspring genotypes
Drone		109		240		162		100		204		152		248		175		110		187		156		264		174		138		206

## Sheet: New Alresford
All microsatellite data from individuals caught at New Alresford.
		LIST18		VMA6		D3-15		L1-36		R4-33		R1-75		R4-26		R4-100		R1-80		LIST2020		R1-169		VMA8		LIST2015		R4-114		D2-185
Homozygotes	Lifestage
Ham1_E4	Egg	109	109	240	240	156	156	100	100	204	204	152	152	250	250	175	175	110	110	187	187	156	156	264	264	176	176	138	138	206	206
Ham1_E8	Egg	109	109	?	?	156	156	?	?	?	?	152	152	250	250	175	175	108	108	187	187	156	156	264	264	182	182	138	138	206	206
Ham1_L1	Larva	109	109	240	240	156	156	100	100	204	204	152	152	250	250	179	179	108	108	187	187	156	156	264	264	182	182	138	138	206	206
Ham1_L3	Larva	109	109	240	240	156	156	100	100	204	204	152	152	250	250	175	175	110	110	187	187	156	156	264	264	176	176	138	138	206	206
Ham1_L6	Larva	134	134	240	240	156	156	100	100	204	204	152	152	250	250	175	175	108	108	187	187	156	156	264	264	182	182	138	138	206	206
Ham1_L9	Larva	109	109	242	242	156	156	100	100	204	204	152	152	250	250	179	179	110	110	187	187	156	156	264	264	182	182	138	138	206	206
Heterozygotes
Ham1_A6	Adult	134	134	240	242	156	156	100	100	204	204	148	152	248	250	175	175	108	110	187	187	156	156	264	264	176	176	138	138	206	212
Ham1_E3	Egg	134	134	240	242	156	156	100	100	204	204	148	152	248	250	175	175	108	110	187	187	156	156	264	264	176	176	138	138	206	212
Ham1_A8	Adult	134	134	240	240	156	156	100	100	204	208	148	152	248	250	175	175	108	110	187	187	156	156	264	264	176	182	138	138	206	212
Ham1_A2	Adult	109	134	240	242	156	156	100	100	204	204	148	152	248	250	175	179	108	110	187	187	156	156	264	264	176	176	138	138	206	212
Ham1_TA5	Teneral Adult	109	134	240	240	156	156	100	100	204	208	148	152	248	250	175	175	108	110	187	187	156	156	264	264	176	182	138	138	206	212
Ham1_A9	Adult	109	134	240	240	156	162	100	100	208	208	152	152	248	250	175	175	108	108	187	187	156	162	248	264	174	176	138	138	206	206
Ham1_L2	Larva	134	134	240	242	156	162	100	100	208	208	152	152	248	250	175	175	108	108	187	187	156	162	248	264	174	176	138	138	206	206
Ham1_L8	Larva	134	134	240	242	156	162	100	100	204	208	152	152	250	250	175	175	108	108	187	187	156	162	248	264	174	176	138	138	206	206
Ham1_P10	Pupa	134	134	240	240	156	162	100	100	204	208	152	152	248	250	175	175	108	108	187	187	156	162	248	264	174	176	138	138	206	206
Ham1_TA6	Teneral Adult	134	134	240	240	156	162	100	100	204	208	152	152	248	250	175	175	108	110	187	187	156	162	248	264	174	176	138	138	206	206
Ham1_TA9	Teneral Adult	134	134	240	240	156	162	100	100	204	208	152	152	248	250	175	175	108	110	187	187	156	162	248	264	174	176	138	138	206	206
Ham1_TA2	Teneral Adult	109	134	240	242	156	162	100	100	204	208	152	152	248	250	175	175	108	108	187	187	156	162	248	264	174	176	138	138	206	206
Ham1_TA8	Teneral Adult	134	134	240	242	156	162	100	100	204	208	152	152	248	250	175	175	108	110	187	187	156	162	248	264	174	176	138	138	206	206
Ham1_TA9	Teneral Adult	134	134	240	240	156	162	100	100	204	208	152	152	248	250	175	175	108	110	187	187	156	162	248	264	174	176	138	138	206	206
Ham1_E1	Egg	134	134	240	242	156	162	100	100	204	208	152	152	248	250	175	179	108	108	187	187	156	162	248	264	174	176	138	138	206	206
Ham1_L10	Larva	134	134	240	242	156	162	100	100	204	208	152	152	248	250	175	179	108	108	187	187	156	162	248	264	174	176	138	138	206	206
Ham1_P1	Pupa	134	134	240	242	156	162	100	100	208	208	152	152	248	250	175	179	108	110	187	187	156	162	248	264	174	176	138	138	206	206
Ham1_TA1	Teneral Adult	134	134	240	242	156	162	100	100	208	208	152	152	248	250	175	179	108	110	187	187	156	162	248	264	174	176	138	138	206	206
Ham1_TA10	Teneral Adult	109	134	240	240	156	162	100	100	208	208	152	152	248	250	175	179	108	110	187	187	156	162	248	264	174	176	138	138	206	206
Ham1_TA4	Teneral Adult	109	134	240	242	156	162	100	100	208	208	152	152	248	250	175	179	108	108	187	187	156	162	248	264	174	176	138	138	206	206
Ham1_TA7	Teneral Adult	134	134	240	242	156	162	100	100	208	208	152	152	248	250	175	179	108	110	187	187	156	162	248	264	174	176	138	138	206	206
Ham1_E5	Egg	109	134	240	242	156	162	100	100	204	208	152	152	248	250	175	179	108	108	187	187	156	162	248	264	174	176	138	138	206	206
Ham1_E7	Egg	109	134	240	240	156	162	100	100	204	208	152	152	248	250	175	179	108	110	187	187	156	162	248	264	174	176	138	138	206	206
Ham1_P3	Pupa	134	134	240	242	156	162	100	100	204	208	152	152	248	250	175	179	108	110	187	187	156	162	248	264	174	176	138	138	206	206
Ham1_P4	Pupa	109	134	240	242	156	162	100	100	204	208	152	152	248	250	175	179	108	108	187	187	156	162	248	264	174	176	138	138	206	206
Ham1_A3	Adult	134	134	240	240	156	162	100	100	204	208	152	152	248	250	175	175	108	110	187	187	156	162	248	264	174	182	138	138	206	206
Ham1_L4	Larva	109	134	240	240	156	162	100	100	208	208	152	152	248	250	175	175	108	110	187	187	156	162	248	264	174	182	138	138	206	206
Ham1_L5	Larva	109	134	240	240	156	162	100	100	204	208	152	152	248	250	175	175	108	108	187	187	156	162	248	264	174	182	138	138	206	206
Ham1_P8	Pupa	109	134	240	242	156	162	100	100	208	208	152	152	248	250	175	175	108	108	187	187	156	162	248	264	174	182	138	138	206	206
Ham1_A5	Adult	109	134	240	242	156	162	100	100	204	208	152	152	248	250	175	175	108	108	187	187	156	162	248	264	174	182	138	138	206	206
Ham1_E6	Egg	109	134	240	242	156	162	100	100	204	208	152	152	248	250	175	175	108	108	187	187	156	162	248	264	174	182	138	138	206	206
Ham1_P2	Pupa	134	134	240	240	156	162	100	100	208	208	152	152	248	250	175	179	108	108	187	187	156	162	248	264	174	182	138	138	206	206
Ham1_A10	Adult	134	134	240	240	156	162	100	100	208	208	152	152	248	250	175	179	108	110	187	187	156	162	248	264	174	182	138	138	206	206
Ham1_P9	Pupa	134	134	240	242	156	162	100	100	208	208	152	152	248	250	175	179	108	108	187	187	156	162	248	264	174	182	138	138	206	206
Ham1_A1	Adult	134	134	240	242	156	162	100	100	208	208	152	152	248	250	175	179	108	110	187	187	156	162	248	264	174	182	138	138	206	206
Ham1_A4	Adult	134	134	240	242	156	162	100	100	204	208	152	152	248	250	175	179	108	108	187	187	156	162	248	264	174	182	138	138	206	206
Ham1_P7	Pupa	134	134	240	242	156	162	100	100	204	208	152	152	248	250	175	179	108	108	187	187	156	162	248	264	174	182	138	138	206	206
Ham1_A7	Adult	109	134	240	242	156	162	100	100	208	208	152	152	248	250	175	179	108	110	187	187	156	162	248	264	174	182	138	138	206	206
Ham1_P5	Pupa	134	134	240	242	156	162	100	100	204	208	152	152	248	250	175	179	108	110	187	187	156	162	248	264	174	182	138	138	206	206
Ham1_TA3	Teneral Adult	109	134	240	240	156	162	100	100	204	208	152	152	248	250	175	179	108	110	187	187	156	162	248	264	174	182	138	138	206	206
Ham1_P6	Pupa	109	134	240	242	156	162	100	100	204	208	152	152	248	250	175	179	108	110	187	187	156	162	248	264	174	182	138	138	206	206
Queen genotype can be inferred from the haploid genotypes
Queen Ham 1		109	134	240	242	156	156	100	100	204	208	152	152	250	250	175	179	108	110	187	187	156	156	264	264	176	182	138	138	206	206
Drone 1		134		240		162		100		208		152		248		175		108		187		162		248		174		138		206
Drone 3		134		240		156		100		204		148		248		175		108/ 110		187		156		264		176		138		212
Drone 2		134		240/242		162		100		204/ 208		152		250		175		108		187		162		248		174		138		206
Drone 2 is possibly a genotyping error.

## Sheet: Brockenhurst
All microsatellite data from individuals caught at Brockenhurst (free flying and from within the nest).
		LIST18		VMA6		D3-15		L1-36		R4-33		R1-75		R4-26		R4-100		R1-80		LIST2020		R1-169		VMA8		LIST2015		R4-114		D2-185
Homozygotes	Lifestage
Ham2_Inst1		?	?	240	240	162	162	100	100	204	204	?	?	248	248	?	?	110	110	187	187	162	162	?	?	?	?	?	?	206	206
HAM2_L8	Larva	134	134	240	240	162	162	110	110	204	204	152	152	248	248	179	179	110	110	187	187	156	156	248	248	174	174	?	?	206	206
HAM2_L2	Larva	109	109	240	240	162	162	100	100	204	204	148	148	248	248	175	175	108	108	187	187	162	162	264	264	182	182	128	128	206	206
HAM2_L9	Larva	134	134	242	242	156	156	110	110	204	204	152	152	248	248	177	177	110	110	187	187	156	156	264	264	174	174	138	138	206	206
HAM2_P2	Pupa	109	109	240	240	162	162	100	100	204	204	152	152	248	248	175	175	110	110	187	187	162	162	264	264	182	182	128	128	206	206
HAM2_P5	Pupa	134	134	242	242	162	162	110	110	204	204	148	148	248	248	179	179	108	108	187	187	156	156	264	264	182	182	138	138	206	206
HAM2_P7	Pupa	134	134	242	242	162	162	100	100	204	204	148	148	248	248	175	175	110	110	187	187	156	156	264	264	182	182	138	138	206	206
Ham2_Inst5		109	109	242	242	162	162	110	110	204	204	148	148	248	248	175	175	110	110	187	187	156	156	264	264	182	182	138	138	206	206
HAM2_A6	Adult	109	109	240	240	162	162	110	110	204	204	148	148	248	248	175	175	110	110	187	187	156	156	264	264	182	182	138	138	206	206
HAM2_A10	Adult	?	?	240	240	162	162	?	?	204	204	148	148	248	248	175	175	110	110	187	187	156	156	264	264	174	174	128	128	206	206
HAM2_P4	Pupa	109	109	240	240	162	162	110	110	204	204	152	152	248	248	175	175	110	110	187	187	156	156	264	264	174	174	138	138	206	206
HAM2_TA7	Teneral adult	109	109	240	240	162	162	110	110	204	204	152	152	248	248	175	175	110	110	187	187	156	156	248	248	182	182	128	128	206	206
Ham2_Inst6		109	109	242	242	162	162	110	110	204	204	148	148	248	248	175	175	108	108	187	187	156	156	248	248	182	182	128	128	206	206
Ham2_BR61		109	109	242	242	162	162	110	110	204	204	148	148	248	248	175	175	110	110	187	187	156	156	248	248	182	182	128	128	206	206
HAM2_L4	Larva	109	109	242	242	162	162	100	100	204	204	148	148	248	248	175	175	108	108	187	187	156	156	264	264	182	182	128	128	206	206
HAM2_TA10	Teneral adult	109	109	242	242	162	162	110	110	204	204	148	148	248	248	175	175	108	108	187	187	156	156	264	264	182	182	128	128	206	206
HAM2_TA2	Teneral adult	109	109	242	242	162	162	110	110	204	204	148	148	248	248	175	175	108	108	187	187	156	156	?	?	182	182	128	128	206	206
HAM2_TA6	Teneral adult	134	134	240	240	162	162	110	110	204	204	148	148	248	248	175	175	110	110	187	187	156	156	248	248	182	182	138	138	206	206
HAM2_TA5	Teneral adult	109	109	240	240	162	162	110	110	204	204	148	148	248	248	179	179	110	110	187	187	156	156	248	248	182	182	138	138	206	206
HAM2_TA8	Teneral adult	109	109	242	242	162	162	110	110	204	204	152	152	248	248	179	179	110	110	187	187	156	156	248	248	182	182	138	138	206	206
HAM2_A7	Adult	134	134	242	242	156	156	100	100	204	204	152	152	248	248	179	179	110	110	187	187	156	156	248	248	182	182	138	138	206	206
HAM2_A8	Adult	109	109	242	242	156	156	110	110	204	204	152	152	248	248	175	175	108	108	187	187	156	156	248	248	182	182	138	138	206	206
HAM2_A9	Adult	109	109	240	240	162	162	100	100	204	204	152	152	248	248	175	175	110	110	187	187	156	156	264	264	182	182	138	138	206	206
HAM2_P10	Pupa	109	109	240	240	156	156	100	100	204	204	152	152	248	248	179	179	108	108	187	187	156	156	264	264	182	182	138	138	206	206
HAM2_P9	Pupa	109	109	242	242	162	162	100	100	204	204	152	152	248	248	175	175	110	110	187	187	156	156	264	264	182	182	138	138	206	206
HAM2_A3	Adult	109	109	242	242	162	162	110	110	204	204	152	152	248	248	175	175	110	110	187	187	156	156	264	264	182	182	138	138	206	206
HAM2_P3	Pupa	109	109	240	240	162	162	110	110	204	204	148	148	248	248	179	179	108	108	187	187	156	156	264	264	182	182	138	138	206	206
Ham2_Inst4		134	134	242	242	162	162	110	110	204	204	148	148	248	248	179	179	110	110	187	187	156	156	264	264	182	182	138	138	206	206
HAM2_L5	Larva	134	134	242	242	162	162	110	110	204	204	148	148	248	248	175	175	110	110	187	187	156	156	264	264	182	182	138	138	206	206
HAM2_A1	Adult	134	134	242	242	162	162	110	110	204	204	148	148	248	248	175	175	108	108	187	187	156	156	264	264	182	182	138	138	206	206
HAM2_L1	Larva	109	109	242	242	162	162	110	110	204	204	152	152	248	248	175	175	110	110	187	187	156	156	264	264	182	182	138	138	206	206
HAM2_P1	Pupa	134	134	242	242	162	162	110	110	204	204	148	148	248	248	175	175	110	110	187	187	156	156	264	264	182	182	138	138	206	206
HAM2_P8	Pupa	134	134	240	240	156	156	100	100	204	204	148	148	248	248	175	175	108	108	187	187	156	156	264	264	182	182	138	138	206	206
Ham2_Inst2		109	109	240	240	162	162	110	110	204	204	148	148	248	248	175	175	108	108	187	187	162	162	264	264	174	174	128	128	206	206
HAM2_A4	Adult	109	109	240	240	156	156	100	100	204	204	152	152	248	248	175	175	108	108	187	187	162	162	264	264	174	174	138	138	206	206
HAM2_L10	Larva	109	109	240	240	162	162	100	100	204	204	148	148	248	248	175	175	108	108	187	187	162	162	248	248	182	182	128	128	206	206
HAM2_P6	Pupa	134	134	242	242	156	156	110	110	204	204	152	152	248	248	175	175	110	110	187	187	162	162	264	264	182	182	128	128	206	206
HAM2_TA1	Teneral adult	109	109	242	242	156	156	110	110	204	204	148	148	248	248	175	175	108	108	187	187	162	162	264	264	182	182	128	128	206	206
HAM2_A2	Adult	109	109	240	240	162	162	110	110	204	204	148	148	248	248	179	179	108	108	187	187	162	162	264	264	182	182	128	128	206	206
Ham2_Inst9		109	109	242	242	162	162	110	110	204	204	152	152	248	248	175	175	108	108	187	187	162	162	248	248	182	182	138	138	206	206
HAM2_A5	Adult	134	134	242	242	162	162	110	110	204	204	152	152	248	248	175	175	110	110	187	187	162	162	248	248	182	182	138	138	206	206
Ham2_Inst7		134	134	242	242	156	156	100	100	204	204	152	152	248	248	175	175	108	108	187	187	162	162	264	264	182	182	138	138	206	206
Ham2_Inst3		134	134	240	240	156	156	110	110	204	204	148	148	248	248	175	175	110	110	187	187	162	162	264	264	182	182	138	138	206	206
Ham2_Inst8		109	109	242	242	156	156	110	110	204	204	152	152	248	248	?	?	108	108	187	187	162	162	264	264	182	182	138	138	206	206
HAM2_TA4	Teneral adult	134	134	240	240	156	156	110	110	204	204	152	152	248	248	175	175	110	110	187	187	162	162	264	264	182	182	138	138	206	206
HAM2_L6	Larva	134	134	240	240	162	162	100	100	204	204	152	152	248	248	175	175	108	108	187	187	162	162	264	264	182	182	?	?	206	206
Heterozygotes
Ham2_BR66	Adult	109	134	240	240	156	166	100	100	204	204	152	152	248	248	175	175	108	110	187	187	156	156	264	264	174	174	138	138	206	206
HAM2_TA9	Teneral adult	109	134	240	240	156	166	100	100	204	204	152	152	248	248	175	179	108	110	187	187	156	162	264	264	174	174	138	138	206	206
Ham2_BR68	Adult	109	134	240	240	156	166	100	100	204	204	152	152	248	248	175	179	108	110	187	187	156	156	248	264	174	182	128	138	206	206
Ham2_BR17	Adult	109	134	240	242	156	162	100	110	204	204	148	152	248	248	175	179	108	110	187	187	156	162	248	264	174	182	138	138	206	206
Ham2_BR65	Adult	109	134	240	242	162	162	110	110	204	204	148	152	248	248	175	175	108	110	187	187	156	156	264	264	174	182	128	138	206	206
Ham2_BR19	Adult	109	109	240	242	156	162	100	110	204	204	148	152	248	248	175	179	108	110	187	187	156	162	264	264	174	182	128	138	206	206
Ham2_BR62	Adult	109	134	240	242	156	162	100	110	204	204	148	152	248	248	175	179	108	110	187	187	156	156	248	264	182	182	138	138	206	206
Ham2_BR67	Adult	109	134	240	242	162	162	100	110	204	204	148	152	248	248	175	175	108	110	187	187	156	156	248	264	182	182	138	138	206	206
Ham2_BR63	Adult	109	109	240	242	156	162	110	110	204	204	148	152	248	248	175	179	108	110	187	187	156	156	248	264	182	182	138	138	206	206
HAM2_TA3	Teneral adult	109	109	240	242	162	162	110	110	204	204	148	152	248	248	175	175	108	110	187	187	156	162	248	264	182	182	128	138	206	206
Ham2_BR64	Adult	?	?	240	242	?	?	100	110	204	204	?	?	248	248	?	?	108	110	187	187	156	156	?	?	?	?	?	?	206	206
Queen genotype can be inferred from the haploid genotypes
Queen Ha+A60:O66m2		109	134	240	242	156	162	100	110	204	204	148	152	248	248	175	179	108	110	187	187	156	162	248	264	174	182	128	138	206	206
Drone2		109/ 134		240		166		100		204		152		248		175		108/110		187		156		264		174		138		206		3
Drone1		109		240/ 242		162		110		204		148/152		248		175		108/110		187		156		264		182		138		206		8

## Sheet: Drayton Bassett
		LIST2018 - 1	LIST2018 - 2	VMA6 - 1	VMA6 - 2	D3-15 - 1	D3-15 - 2	L1-36 - 1	L1-36 - 2	R4-33 - 1	R4-33 - 2	R1-75 - 1	R1-75 - 2	R4-26 - 1	R4-26 - 2	R4-100 - 1	R4-100 - 2	R1-80 - 1	R1-80 - 2	LIST2020 - 1	LIST2020 - 2	R1-169 - 1	R1-169 - 2	VMA8 - 1	VMA8 - 2	LIST2015 - 1	LIST2015 - 2	R4-114 - 1	R4-114 - 2	D2-185 - 1	D2-185 - 2
Sample ID	Lifestage
Dray_AD1	Adult	109	117	240	242	162	166	100	100	204	204	?	?	?	?	?	?	?	?	?	?	156	162	264	264	174	176	128	134	206	206
Dray_AD2	Adult	117	117	240	240	162	166	100	100	204	204	140	152	248	250	175	175	110	110	187	187	156	162	264	264	174	176	128	134	206	206
Dray_AD3	Adult	117	117	240	240	162	166	100	100	204	204	140	152	248	250	175	175	110	110	187	193	156	162	264	264	174	176	128	134	206	206
Dray_AD4	Adult	109	117	240	242	162	166	100	100	204	204	140	152	248	250	175	175	110	110	187	193	156	162	264	264	176	182	128	134	206	206
Dray_E1	Egg	117	117	240	242	162	166	100	100	204	208	140	152	248	250	175	175	110	110	187	187	156	162	264	264	176	182	?	?	206	206
Dray_E10	Egg	117	117	240	242	162	162	100	100	204	204	140	152	?	?	175	175	110	110	187	193	156	156	264	264	176	182	?	?	206	206
Dray_E2	Egg	109	117	240	242	162	166	100	100	204	204	140	152	248	250	175	175	110	110	187	193	156	156	264	264	174	176	128	138	206	206
Dray_E3	Egg	109	117	240	242	162	166	100	100	204	208	140	152	248	250	175	175	110	110	187	187	?	?	264	264	?	?	?	?	206	206
Dray_E4	Egg	109	117	240	242	162	166	100	100	204	208	140	152	248	250	175	175	110	110	187	193	156	162	264	264	176	182	128	134	206	206
Dray_E5	Egg	109	117	240	240	162	166	100	100	204	208	140	152	248	250	175	175	110	110	187	187	156	162	264	264	176	182	?	?	206	206
Dray_E6	Egg	117	117	240	240	162	166	100	100	204	204	?	?	?	?	?	?	?	?	?	?	156	162	264	264	?	?	128	134	206	206
Dray_E7	Egg	109	117	240	242	?	?	100	100	204	208	140	152	248	250	175	175	110	110	187	193	?	?	264	264	174	176	?	?	206	206
Dray_E8	Egg	109	117	?	?	162	166	100	100	204	208	140	152	248	250	175	175	110	110	187	193	156	156	264	264	174	176	128	134	206	206
Dray_E9	Egg	117	117	240	242	162	166	100	100	204	208	140	152	248	250	175	175	110	110	187	187	156	162	264	264	176	182	?	?	206	206
Dray_L1	Larva	109	117	240	242	162	166	100	100	204	204	140	152	248	250	175	175	110	110	187	193	156	156	264	264	176	182	128	134	206	206
Dray_L2	Larva	117	117	240	240	162	166	100	100	204	204	140	152	248	250	175	175	110	110	187	193	156	162	264	264	174	176	128	138	206	206
Dray_L3	Larva	109	117	240	242	162	166	100	100	204	204	140	152	248	250	175	175	110	110	187	187	156	156	264	264	174	176	128	134	206	206
Dray_L4	Larva	117	117	240	242	162	166	100	100	204	208	140	152	248	250	175	175	110	110	187	187	?	?	264	264	176	182	?	?	206	206
Dray_L5	Larva	117	117	240	242	162	166	100	100	204	208	140	152	248	250	?	?	110	110	187	193	156	156	264	264	174	176	128	134	206	206
Dray_L6	Larva	117	117	240	240	162	166	100	100	204	208	140	152	248	250	175	175	110	110	187	193	156	156	264	264	174	176	128	138	206	206
Dray_L7	Larva	117	117	240	240	162	166	100	100	204	204	140	152	248	250	175	175	110	110	187	187	156	156	264	264	174	176	128	134	206	206
Dray_L8	Larva	109	117	240	240	162	166	100	100	204	204	140	152	248	250	175	175	110	110	187	187	156	162	264	264	176	182	128	138	206	206
Dray_P1	Pupa	109	117	240	240	162	166	100	100	204	208	140	152	248	250	175	175	110	110	187	193	156	162	264	264	176	182	128	134	206	206
Dray_P10	Pupa	109	117	240	240	162	166	100	100	204	208	140	152	248	250	175	175	110	110	187	187	156	162	264	264	176	182	128	138	206	206
Dray_P2	Pupa	109	117	240	240	162	166	100	100	204	204	140	152	248	250	175	175	110	110	187	187	156	156	?	?	176	182	128	138	206	206
Dray_P4	Pupa	117	117	240	242	162	166	100	100	204	208	140	152	248	250	175	175	110	110	187	187	156	156	?	?	176	182	128	138	206	206
Dray_P6	Pupa	117	117	240	242	162	166	100	100	204	204	140	152	248	250	175	175	110	110	187	187	156	156	264	264	174	176	128	138	206	206
Dray_P8	Pupa	117	117	240	240	162	166	100	100	204	208	140	152	248	250	175	175	110	110	187	193	156	156	264	264	176	182	128	138	206	206
Dray_P9	Pupa	109	117	240	242	162	166	100	100	204	204	140	152	248	250	175	175	110	110	187	193	156	162	264	264	174	176	128	134	206	206
Dray_TA1	Teneral adult	109	117	240	240	162	166	100	100	204	208	140	152	248	250	175	175	110	110	187	193	156	162	264	264	176	182	128	134	206	206
Dray_TA10	Teneral adult	117	117	240	242	162	166	100	100	204	204	140	152	248	250	175	175	110	110	187	193	156	156	264	264	174	176	128	138	206	206
Dray_TA2	Teneral adult	117	117	240	240	162	166	100	100	204	204	140	152	248	250	175	175	110	110	187	193	156	162	264	264	174	176	128	138	206	206
Dray_TA4	Teneral adult	117	117	240	242	162	166	100	100	204	208	140	152	248	250	175	175	110	110	187	193	156	162	264	264	176	182	128	134	206	206
Dray_TA5	Teneral adult	117	117	240	242	162	166	100	100	204	204	140	152	248	250	175	175	110	110	187	193	156	162	264	264	174	176	128	134	206	206
Dray_TA6	Teneral adult	109	117	240	242	162	166	100	100	204	204	140	152	248	250	175	175	110	110	187	187	156	162	264	264	176	182	128	138	206	206
Dray_TA7	Teneral adult	109	117	240	240	162	166	100	100	204	204	140	152	248	250	175	175	110	110	187	187	156	162	264	264	176	182	128	134	206	206
Dray_TA8	Teneral adult	117	117	240	240	162	166	100	100	204	204	140	152	248	250	175	175	110	110	187	193	156	156	264	264	174	176	128	134	206	206
Dray_TA9	Teneral adult	117	117	240	240	162	166	100	100	204	204	140	152	248	250	175	175	110	110	187	193	156	156	264	264	174	176	128	134	206	206
ME19220A	Adult	109	117	240	242	162	166	100	100	204	208	140	152	248	250	175	175	110	110	187	193	156	156	264	264	174	176	128	134	206	206
ME19220B	Adult	109	117	240	242	162	166	100	100	204	208	140	152	248	250	?	?	110	110	?	?	156	156	264	264	174	176	128	134	206	206
ME19220C	Adult	117	117	240	240	162	166	100	100	204	208	140	152	248	250	175	175	110	110	187	193	156	162	264	264	174	176	128	134	206	206
SE192416A	Adult	109	117	240	240	162	166	100	100	204	208	140	152	248	250	175	175	110	110	187	187	156	162	264	264	176	182	128	134	206	206
SE192416A	Adult	109	117	240	240	162	166	100	100	204	208	140	152	248	250	175	175	110	110	187	187	156	162	264	264	176	182	128	134	206	206
SE192416B	Adult	117	117	240	242	162	166	100	100	204	208	140	152	248	250	175	175	110	110	187	187	156	162	264	264	174	176	128	134	206	206
M19_221 (later hornet)	Adult	117	117	240	242	162	166	100	100	204	204	140	152	248	250	175	175	110	110	187	187	156	156	264	264	174	176	128	134	206	206
No homozygotes were present, the queen genotype had to be derived from the heterozygotes alone
Queen Genotype		109	117	240	242	162 or 166		100	100	204	208	140 or 152		248 or 250		175	175	110	110	187	193	156	162	264	264	174	182	134	138	206	206
Drone 1		117		240		162 or 166		100		204		140 or 152		248 or 250		175		110		187		156		264		176		128		206

## Sheet: Christchurch
		LIST18		VMA6		D3-15		L1-36		R4-33		R1-75		R4-26		R4-100		R1-80		LIST2020		R1-169		VMA8		LIST2015		R4-114		D2-185
Homozygotes	Lifestage
SE192495_E6	Egg	109	109	240	240	156	156	100	100	204	204	152	152	248	248	175	175	110	110	193	193	162	162	264	264	176	176	128	128	206	206
SE192495_E10	Egg	117	117	242	242	156	156	100	100	?	?	148	148	250	250	?	?	110	110	187	187	162	162	264	264	174	174	128	128	206	206
Heterozygotes
SE192470	Adult	109	109	240	242	156	162	100	100	204	208	152	152	248	248	175	175	108	110	193	193	162	162	248	264	174	176	134	134	206	212
SE192476A	Adult	109	117	240	240	156	162	100	100	204	208	152	152	248	250	175	175	108	110	193	193	162	162	248	264	174	176	134	134	206	212
SE192476B	Adult	109	117	240	240	156	162	100	100	204	204	152	152	248	250	175	175	108	110	187	193	162	162	248	264	174	176	134	134	206	212
SE192476C	Adult	109	117	240	240	156	162	100	100	204	208	152	152	248	250	175	175	108	110	193	193	162	162	248	264	174	176	128	134	206	212
SE192476D	Adult	109	117	240	242	156	162	100	100	204	204	152	152	248	250	175	175	108	110	187	193	162	162	248	264	174	174	134	134	206	212
SE192476E	Adult	109	109	240	240	?	?	100	100	204	208	148	152	248	248	175	175	108	110	193	193	162	162	248	264	174	176	134	134	206	212
SE192490	Adult	109	109	240	240	156	162	100	100	204	204	152	152	248	250	175	175	108	110	193	193	162	162	248	264	174	176	128	134	206	212
SE192491	Adult	109	117	240	242	156	162	100	100	204	204	148	152	248	250	175	175	108	110	193	193	162	162	248	264	174	176	128	134	206	212
SE192492	Adult	109	117	240	240	156	162	100	100	204	204	152	152	248	248	175	175	110	110	187	193	162	162	248	264	174	176	134	134	206	212
SE192493	Adult	109	109	240	242	156	162	100	100	204	204	148	152	248	250	175	175	108	110	187	193	162	162	248	264	174	176	128	134	206	212
SE192494	Adult	109	117	240	242	156	162	100	100	204	208	152	152	248	250	175	175	110	110	193	193	162	162	248	264	174	174	134	134	206	212
SE192495_E1	Egg	109	109	240	240	156	162	100	100	204	208	148	152	248	250	175	175	110	110	187	193	162	162	248	264	174	176	128	134	206	212
SE192495_E2	Egg	109	117	240	242	156	162	100	100	204	208	152	152	248	250	175	175	110	110	193	193	162	162	248	264	174	176	134	134	206	212
SE192495_E3	Egg	109	117	240	242	156	162	100	100	204	204	152	152	248	250	175	175	110	110	187	193	162	162	248	264	174	174	128	134	206	212
SE192495_E4	Egg	109	117	240	242	156	162	100	100	204	204	152	152	248	248	175	175	108	110	193	193	162	162	248	264	174	174	128	134	206	212
SE192495_E5	Egg	109	117	240	242	156	162	100	100	204	204	152	152	248	250	175	175	110	110	193	193	162	162	248	264	174	174	128	134	206	212
SE192495_E7	Egg	109	109	240	242	156	162	100	100	204	204	152	152	248	248	175	175	110	110	193	193	162	162	248	264	174	174	128	134	206	212
SE192495_E8	Egg	109	117	240	240	156	162	100	100	204	208	148	152	248	250	175	175	108	110	187	193	162	162	248	264	174	174	128	134	206	212
SE192495_E9	Egg	?	?	240	240	?	?	100	100	?	?	152	152	248	250	175	175	108	110	193	193	162	162	248	264	174	174	128	134	206	212
SE192495_L1	Larva	109	117	240	240	156	162	100	100	204	208	148	152	248	248	175	175	110	110	193	193	162	162	248	264	174	174	128	134	206	212
SE192495_L2	Larva	109	109	240	240	156	162	100	100	204	208	148	152	248	248	175	175	108	110	187	193	162	162	248	264	174	174	134	134	206	212
SE192495_L3	Larva	109	117	240	242	156	162	100	100	204	208	148	152	248	248	175	175	108	110	193	193	162	162	248	264	174	176	128	134	206	212
SE192495_L4	Larva	109	117	240	242	156	162	100	100	204	204	148	152	248	248	175	175	110	110	187	193	162	162	248	264	174	176	134	134	206	212
SE192495_L5	Larva	109	117	240	240	156	162	100	100	204	208	152	152	248	248	175	175	108	110	193	193	162	162	248	264	174	176	128	134	206	212
SE192495_L6	Larva	109	109	240	242	156	162	100	100	204	204	152	152	248	250	175	175	110	110	193	193	162	162	248	264	174	176	128	134	206	212
SE192495_L7	Larva	109	109	240	240	156	162	100	100	204	204	152	152	248	250	175	175	110	110	187	193	162	162	248	264	174	174	134	134	206	212
SE192495_L8	Larva	109	117	240	242	156	162	100	100	204	204	152	152	248	250	175	175	108	110	187	193	162	162	248	264	174	174	134	134	206	212
SE192495_L9	Larva	109	109	240	240	156	162	100	100	204	208	152	152	248	250	175	175	108	110	187	193	162	162	248	264	174	174	134	134	206	212
SE192495_L10	Larva	109	117	240	242	156	162	100	100	204	208	148	152	248	248	175	175	108	110	187	193	162	162	248	264	174	174	134	134	206	212
SE192496_A	Adult	109	117	240	242	156	162	100	100	204	208	148	152	248	250	175	175	110	110	187	193	162	162	248	264	174	176	134	134	206	212
SE192497	Adult	109	117	240	242	156	162	100	100	204	204	152	152	248	250	175	175	110	110	187	193	162	162	248	264	174	174	134	134	206	212
SE192503	Adult	109	117	240	240	156	162	100	100	204	208	152	152	248	248	175	175	108	110	187	193	162	162	248	264	174	174	134	134	206	212
SE192504	Adult	109	109	240	242	156	162	100	100	204	208	152	152	248	250	175	175	110	110	187	193	162	162	248	264	174	174	128	134	206	212
SE192505	Adult	109	117	240	242	156	162	100	100	?	?	152	152	248	250	175	175	108	110	187	193	162	162	248	264	174	174	134	134	206	212
SE192506_L1	Larva	109	117	240	240	156	162	100	100	204	204	148	152	248	250	175	175	110	110	193	193	162	162	248	264	174	174	128	134	206	212
SE192506_L2	Larva	109	117	240	242	156	162	100	100	204	204	152	152	248	250	175	175	108	110	187	193	162	162	248	264	174	174	128	134	206	212
SE192506_L3	Larva	109	109	240	240	156	162	100	100	204	208	148	152	248	250	175	175	110	110	193	193	162	162	248	264	174	174	134	134	206	212
SE192506_L4	Larva	109	117	240	242	156	162	100	100	204	208	148	152	248	250	175	175	110	110	187	193	162	162	248	264	174	176	134	134	206	212
SE192506_L5	Larva	109	117	240	240	156	162	100	100	204	208	148	152	248	250	175	175	108	110	193	193	162	162	248	264	174	174	128	134	206	212
SE192506_L6	Larva	109	117	240	240	156	162	100	100	204	204	152	152	248	250	175	175	110	110	193	193	162	162	248	264	174	176	134	134	206	212
SE192506_L8	Larva	109	109	240	240	156	162	100	100	204	208	148	152	248	248	175	175	108	110	187	193	162	162	248	264	174	174	134	134	206	212
SE192506_L9	Larva	109	109	240	242	156	162	100	100	204	208	148	152	248	250	175	175	108	110	193	193	162	162	248	264	174	176	128	134	206	212
SE192506_L10	Larva	109	117	240	240	156	162	100	100	204	204	152	152	248	250	175	175	110	110	187	193	162	162	248	264	174	176	128	134	206	212
SE192506_P1	Pupa	109	117	240	242	156	162	100	100	204	204	152	152	248	250	175	175	110	110	193	193	162	162	248	264	174	176	128	134	206	212
SE192506_P2	Pupa	109	117	240	240	156	162	100	100	204	208	148	152	248	250	175	175	110	110	187	193	162	162	248	264	174	176	134	134	206	212
SE192506_P3	Pupa	109	109	240	240	156	162	100	100	204	208	148	152	248	250	175	175	108	110	187	193	162	162	248	264	174	176	128	134	206	212
SE192506_P4	Pupa	109	117	240	240	156	162	100	100	204	204	152	152	248	248	175	175	110	110	187	193	162	162	248	264	174	174	128	134	206	212
SE192506_P5	Pupa	109	117	240	242	156	162	100	100	204	204	152	152	248	250	175	175	108	110	187	193	162	162	248	264	174	176	134	134	206	212
SE192506_P6	Pupa	109	117	240	242	156	162	100	100	204	204	148	152	248	248	175	175	108	110	187	193	162	162	248	264	174	176	128	134	206	212
SE192506_P7	Pupa	109	117	240	240	156	162	100	100	204	208	148	152	248	250	175	175	110	110	193	193	162	162	248	264	174	176	134	134	206	212
SE192506_P8	Pupa	109	109	240	240	156	162	100	100	204	208	152	152	248	248	175	175	110	110	193	193	162	162	248	264	174	176	134	134	206	212
SE192506_P9	Pupa	109	117	240	240	156	162	100	100	204	208	152	152	248	250	175	175	108	110	193	193	162	162	248	264	174	176	128	134	206	212
SE192506_P10	Pupa	109	117	240	240	156	162	100	100	204	208	148	152	248	250	175	175	108	110	187	193	162	162	248	264	174	174	134	134	206	212
SE192506_TA1	Teneral adult	109	109	240	242	156	162	100	100	204	208	148	152	248	250	175	175	108	110	193	193	162	162	248	264	174	176	134	134	206	212
SE192506_TA2	Teneral adult	109	117	240	240	156	162	100	100	204	208	152	152	248	250	175	175	110	110	187	193	162	162	248	264	174	176	128	134	206	212
SE192506_TA3	Teneral adult	109	109	240	240	156	162	100	100	204	204	152	152	248	250	175	175	108	110	193	193	162	162	248	264	174	176	128	134	206	212
SE192506_TA4	Teneral adult	109	117	240	240	156	162	100	100	204	208	148	152	248	248	175	175	110	110	193	193	162	162	248	264	174	174	134	134	206	212
SE192506_TA5	Teneral adult	109	109	240	240	156	162	100	100	204	204	148	152	248	248	175	175	108	110	193	193	162	162	248	264	174	174	128	134	206	212
SE192506_TA6	Teneral adult	109	117	240	242	156	162	100	100	204	204	148	152	248	248	175	175	108	110	187	193	162	162	248	264	174	176	128	134	206	212
SE192506_TA7	Teneral adult	109	117	240	242	156	162	100	100	204	208	148	152	248	248	175	175	110	110	187	193	162	162	248	264	174	174	134	134	206	212
SE192506_TA8	Teneral adult	109	117	240	242	156	162	100	100	204	204	148	152	248	248	175	175	110	110	193	193	162	162	248	264	174	174	128	134	206	212
SE192506_TA9	Teneral adult	109	117	240	242	156	162	100	100	204	204	148	152	248	250	175	175	110	110	193	193	162	162	248	264	174	176	128	134	206	212
SE192506_TA10	Teneral adult	109	117	240	242	156	162	100	100	204	204	148	152	248	250	175	175	110	110	187	193	162	162	248	264	174	174	128	134	206	212
Know Queen Genotype
SE192495_Q		109	117	240	242	156	156	100	100	204	208	148	152	248	250	175	175	108	110	187	193	162	162	264	264	174	176	128	134	206	206
Queen genotype can be inferred from the haploid and diploid genotypes, and cross checked against the actual queen genotype
Queen genotype		109	117	240	242	156	156	100	100	204	208	148	152	248	250	175	175	108	110	187	193	162	162	264	264	174	176	128	134	206	206
Drone genotype derived from the Queen genotype and the offspring genotypes
drone		109		240		162		100		204		152		248		175		110		193		162		248		174		134		212
